# Supplementary material for: Protein kinase A controls yeast growth in visible light
Source: BMC Biol. 2020 Nov 16;18:168. doi: 10.1186/s12915-020-00867-4 (PMC7667738; doi:10.1186/s12915-020-00867-4)
Supplement: Supplementary file 3 — Additional file 3. Raw CDE data on all 4686 deletion mutants and the 1066 controls (his3∆) for day 0 and day 6 during light exposure and for day 0 and day 1 in the dark. The file includes the following datasheets: Sheet 1. “read me”, contains some general information about the data presented. Sheet 2: “mutants_haploid collection”, contains the raw data and the calculations that are part of our scoring regime for deletion mutants (the haploid collection used for the genome-wiede screen). Sheet 3: “controls (his3∆)”, contains the raw data and the calculations that are part of our scoring regime for the control (his3∆) indicating the plate-wise median dark-normalized light-growth for each confidence range used for the normalization of the mutants on the same plate. [file 12915_2020_867_MOESM3_ESM.xlsx]

## Sheet: read me
In this file you find all the raw "light" and "dark" data for all the mutants in the haploid deletion colletion and the control strains (his3∆) for the time-points used in the analysis and scoring.
In the "gene" column, "-" means no current official gene name in SGD for this ORF, or missing data for some reason [ORF deleted, replaced with other ORF (alias) or merged with other ORF]. Please go to SGD to find out about the most recent status/information.
The criteria and the procedures used for the scoring are described in the Materials and Methods section in the article.
Strains have been highlighted with different shades of blue, indicating what initial cell density range (Light day 0) in the scoring procedure, that the strain belongs to.
	= high confidence range
	= medium confidence range
	= outside the scoring range (too low initial CDE)
In the sheet with the control strains is indicated the median value of LIGHT DAY 1/DARK DAY 6 that has been used for the control normalization of the mutants.
The score - HIGH CONFIDENCE LIGHT-SENSITIVE or MEDIUM CONFIDENCE LIGHT-SENSITIVE - is indicated for all the positive hits that passed our scoring criteria.

## Sheet: mutants_haploid collection
GENE	ORF	PLATE	ROW	COLUMN	DARK_DAY 0	DARK_DAY 1	DARK_DAY 1 /DARK_DAY 0	LIGHT_DAY 0	LIGHT_DAY 6	LIGHT_DAY 6 /DARK_DAY 1	CONTROL-NORMALIZED LIGHT_DAY 6/DARK_DAY 1	GENOME-WIDE SCREEN SCORE
VPS8	YAL002W	1	3	22	422.5	1105	2.61538	247.5	722	0.653394	0.518566	HIGH CONF.
-	YAL004W	1	3	20	481.5	1133.5	2.3541	401	1257	1.10895	0.880123
SSA1	YAL005C	1	3	18	510.5	1157	2.26641	178.5	992.5	0.857822	0.680811
ERP2	YAL007C	1	3	16	469.5	1130	2.40682	207.5	936	0.828319	0.657396
FUN14	YAL008W	1	3	14	304.5	960.5	3.15435	96.5	572	0.595523	0.451154
SPO7	YAL009W	16	1	23	94.5	307	3.24868	93	1375	4.47883	1.59958
MDM10	YAL010C	1	3	12	374	832	2.2246	272.5	1252.5	1.50541	1.19477
SWC3	YAL011W	1	3	10	547	1121.5	2.05027	321	1073	0.956754	0.759329
CYS3	YAL012W	16	1	21	46	45.5	0.98913	45	41.5	0.912088
DEP1	YAL013W	1	3	8	695	1213	1.74532	676	1336	1.1014	0.874128
SYN8	YAL014C	1	3	6	575	1100.5	1.91391	331	982	0.892322	0.708192
NTG1	YAL015C	1	3	4	765	1241	1.62222	421	1629	1.31265	1.04179
TPD3	YAL016W	16	1	19	15.5	24.5	1.58065	17	22.5	0.918367
PSK1	YAL017W	1	3	2	324	936	2.88889	115.5	1306	1.3953	1.05704
LDS1	YAL018C	1	5	22	315	1033	3.27937	195.5	1031	0.998064	0.792114
FUN30	YAL019W	1	5	20	380.5	1055.5	2.77398	226	1044.5	0.989578	0.78538
ATS1	YAL020C	1	5	18	367	986	2.68665	272.5	1008.5	1.02282	0.811761
CCR4	YAL021C	16	1	17	148	682.5	4.61149	87	1413	2.07033	0.739403
FUN26	YAL022C	1	5	16	491	1090.5	2.22098	410	1240.5	1.13755	0.902819
PMT2	YAL023C	1	5	14	603	1148	1.90381	363.5	1031	0.898084	0.712765
LTE1	YAL024C	14	12	4	49.5	270.5	5.46465	406	1301	4.80961	3.7871
DRS2	YAL026C	1	5	12	951	1335.5	1.40431	550	1098	0.822164	0.652511
SAW1	YAL027W	1	5	10	523.5	1064	2.03247	296	937.5	0.881109	0.699293
FRT2	YAL028W	1	5	8	523	1047.5	2.00287	302.5	907.5	0.866348	0.687578
MYO4	YAL029C	1	5	6	804.5	1226.5	1.52455	513	1094	0.891969	0.707912
SNC1	YAL030W	1	5	4	778.5	1175.5	1.50996	519	1294.5	1.10123	0.873995
GIP4	YAL031C	1	5	2	548.5	1022.5	1.86418	198	1135	1.11002	0.880972
FUN19	YAL034C	1	7	22	390.5	1095	2.8041	223	1473	1.34521	1.06762
FUN12	YAL035W	16	1	15	63	123	1.95238	60	50	0.406504
RBG1	YAL036C	1	7	20	459.5	1099.5	2.39282	335.5	498.5	0.453388	0.359832	HIGH CONF.
-	YAL037W	1	7	18	832.5	1343.5	1.61381	530	1272.5	0.947153	0.751709
CYC3	YAL039C	16	1	13	51.5	367	7.12621	55	1529.5	4.16757
CLN3	YAL040C	1	7	16	827.5	1327.5	1.60423	489.5	1276	0.961205	0.762861
ERV46	YAL042W	1	7	14	937.5	1375	1.46667	549	1207.5	0.878182	0.69697
-	YAL043C-A	1	7	12	710.5	1199.5	1.68825	425	1155	0.962901	0.764207
GCV3	YAL044C	16	1	11	58	349	6.01724	66	1337.5	3.83238	1.36871
-	YAL045C	1	7	10	705	1207.5	1.71277	402.5	1085.5	0.898965	0.713464
BOL3	YAL046C	14	6	16	56	439	7.83929	95	931.5	2.12187	0.75781
GEM1	YAL048C	14	4	14	39	204.5	5.24359	70	1198.5	5.86064	2.09308
AIM2	YAL049C	1	7	8	716	1203	1.68017	406.5	1046	0.869493	0.690074
OAF1	YAL051W	1	7	6	774.5	1171	1.51194	463	703.5	0.600769	0.4768	HIGH CONF.
FLC2	YAL053W	1	7	4	761	1147	1.50723	451	903	0.787271	0.624818
ACS1	YAL054C	1	7	2	666	1078.5	1.61937	357.5	1209.5	1.12146	0.890052
PEX22	YAL055W	1	9	22	483.5	1174.5	2.42916	413	1287	1.09579	0.869671
GPB2	YAL056W	1	9	20	549.5	1160	2.11101	379	303.5	0.261638	0.207649	HIGH CONF.
-	YAL058C-A	1	9	18	626	1158	1.84984	348.5	599.5	0.517703	0.410875	HIGH CONF.
CNE1	YAL058W	1	9	16	796.5	1273	1.59824	459	1091.5	0.857423	0.680495
ECM1	YAL059W	1	9	14	910.5	1329	1.45964	482	1162.5	0.874718	0.694221
BDH1	YAL060W	1	9	12	831	1297.5	1.56137	477	1106	0.852408	0.676515
BDH2	YAL061W	1	9	10	509.5	1058.5	2.07753	242	854	0.806802	0.640319	HIGH CONF.
GDH3	YAL062W	1	9	8	793	1255	1.5826	553	1168.5	0.931076	0.738949
TDA8	YAL064C-A	1	9	6	728	1201	1.64973	394.5	1086	0.904246	0.717656
-	YAL065C	1	9	4	760.5	1198	1.57528	443.5	1346.5	1.12396	0.892029
-	YAL066W	1	9	2	448.5	958	2.13601	174.5	1290	1.34656	1.06869
SEO1	YAL067C	1	11	22	326.5	1020.5	3.12557	189	951	0.931896	0.7396
PAU8	YAL068C	1	11	20	525	1137.5	2.16667	239.5	888.5	0.781099	0.61992	HIGH CONF.
ERP1	YAR002C-A	1	11	18	368	980	2.66304	145	1128.5	1.15153	0.913913
NUP60	YAR002W	1	11	16	831.5	1274.5	1.53277	552	1251	0.981561	0.779017
SWD1	YAR003W	1	11	14	444	977	2.20045	167	392	0.401228	0.318435	HIGH CONF.
BUD14	YAR014C	1	11	12	699	1237	1.76967	322	979.5	0.791835	0.628441
ADE1	YAR015W	1	11	10	457	868	1.89934	526	1200	1.38249	1.09721
KIN3	YAR018C	1	11	8	562	1102.5	1.96174	283.5	875.5	0.794104	0.630242	HIGH CONF.
PAU7	YAR020C	1	11	6	714.5	1162	1.62631	356.5	1200.5	1.03313	0.819946
-	YAR023C	1	11	4	561.5	1080	1.92342	235	1015	0.939815	0.745885
UIP3	YAR027W	1	11	2	294	856.5	2.91327	65	988	1.15353	0.873888
-	YAR028W	1	13	22	290	1011.5	3.48793	142	940.5	0.929807	0.737942
-	YAR029W	1	13	20	264.5	934.5	3.53308	139.5	993.5	1.06314	0.843758
-	YAR030C	1	13	18	305	963.5	3.15902	125.5	844	0.875973	0.695217	HIGH CONF.
PRM9	YAR031W	1	13	16	486.5	1093.5	2.24769	224.5	1433.5	1.31093	1.04042
YAT1	YAR035W	1	13	14	799	1278	1.5995	415	1157.5	0.905712	0.718819
-	YAR037W	1	13	12	275.5	900.5	3.2686	149	845.5	0.938923	0.745177	HIGH CONF.
-	YAR040C	1	13	10	417.5	1006.5	2.41078	204.5	1174.5	1.16692	0.926123
SWH1	YAR042W	1	13	8	633.5	1132	1.7869	308.5	1121.5	0.990724	0.786289
-	YAR043C	1	13	6	564.5	1075	1.90434	257	963.5	0.896279	0.711333
-	YAR044W	1	13	4	395	964	2.44051	151.5	1006.5	1.04409	0.828641
-	YAR047C	1	13	2	416	998	2.39904	234.5	1390.5	1.39329	1.10578
FLO1	YAR050W	1	15	22	149.5	695.5	4.65217	64	388.5	0.558591	0.423175	MEDIUM CONF.
ECM15	YBL001C	1	15	20	194.5	730	3.75321	88	1268.5	1.73767	1.31642
HTB2	YBL002W	16	1	9	147.5	837	5.67458	95	1322	1.57945	0.564089
HTA2	YBL003C	1	15	18	156.5	715.5	4.57188	58	667	0.932215
PDR3	YBL005W	1	15	16	492.5	1120.5	2.27513	120.5	1025	0.91477	0.726008
LDB7	YBL006C	16	1	7	174.5	841.5	4.82235	97	58	0.0689245	0.0246159	MEDIUM CONF.
SLA1	YBL007C	1	15	14	236.5	917	3.87738	226	1145.5	1.24918	0.991414
HIR1	YBL008W	1	15	12	209.5	788	3.76134	95.5	1072.5	1.36104	1.03109
ALK2	YBL009W	1	15	10	162	717.5	4.42901	78	990.5	1.38049	1.04582
LAA2	YBL010C	1	15	8	354.5	986	2.78138	177	1321.5	1.34026	1.0637
SCT1	YBL011W	1	15	6	303	916	3.0231	119	1115.5	1.21779	0.922572
-	YBL012C	16	1	5	135.5	805.5	5.94465	71.5	1301.5	1.61577	0.57706
FMT1	YBL013W	1	15	4	320	940.5	2.93906	151.5	1379	1.46624	1.16368
ACH1	YBL015W	1	15	2	207	772.5	3.73188	93	1529.5	1.97994	1.49995
FUS3	YBL016W	1	3	23	531.5	1182	2.22389	397.5	1299	1.09898	0.87221
PEP1	YBL017C	1	3	21	810.5	1305	1.61012	494.5	1467	1.12414	0.892173
APN2	YBL019W	1	3	19	853.5	1361.5	1.5952	496.5	1395	1.02461	0.813179
HAP3	YBL021C	1	3	17	959	1387.5	1.44682	688.5	1616	1.16468	0.924353
PIM1	YBL022C	16	1	3	89	628.5	7.0618	60.5	1279	2.035	0.726787
NCL1	YBL024W	1	3	15	560.5	1138.5	2.03122	592	1415	1.24286	0.9864
RRN10	YBL025W	1	3	13	159.5	428.5	2.68652	240	167	0.389732	0.309311	HIGH CONF.
RPL19B	YBL027W	1	3	11	345	873	2.53043	223.5	1042.5	1.19416	0.947745
-	YBL028C	1	3	9	419	1023	2.44153	245.5	745.5	0.728739	0.578364	HIGH CONF.
-	YBL029W	1	3	7	474.5	1051.5	2.21602	289	1040.5	0.989539	0.785348
SHE1	YBL031W	1	3	5	272.5	799.5	2.93394	231.5	882	1.10319	0.875547
HEK2	YBL032W	1	3	3	312.5	857.5	2.744	218.5	1086	1.26647	1.00514
-	YBL036C	1	5	23	752	1326.5	1.76396	698.5	1682.5	1.26838	1.00665	RESISTANT
APL3	YBL037W	1	5	21	823	1349	1.63913	585	1428	1.05856	0.840128
MRPL16	YBL038W	16	1	1	61.5	294.5	4.78862	70.5	1234.5	4.19185	1.49709
URA7	YBL039C	1	5	19	662	1191	1.79909	415.5	1010.5	0.848447	0.67337
FUI1	YBL042C	1	5	17	876	1351	1.54224	695	1374	1.01702	0.807162
ECM13	YBL043W	1	5	15	848	1317	1.55307	554.5	1179	0.895216	0.710489
-	YBL044W	16	3	23	72.5	334	4.6069	87.5	1115.5	3.33982	1.19279
COR1	YBL045C	16	3	21	59.5	309	5.19328	65.5	1256.5	4.06634	1.45227
PSY4	YBL046W	1	5	13	763	1243.5	1.62975	546.5	1590	1.27865	1.0148
EDE1	YBL047C	1	5	11	501	1049	2.09381	330.5	764	0.728313	0.578026	HIGH CONF.
RRT1	YBL048W	1	5	9	543	1071.5	1.9733	368	891.5	0.832011	0.660326	HIGH CONF.
MOH1	YBL049W	1	5	7	676	1176	1.73964	491.5	1361.5	1.15774	0.91884
PIN4	YBL051C	1	5	5	480.5	953	1.98335	276	829.5	0.870409	0.690801	HIGH CONF.
SAS3	YBL052C	1	5	3	592	1064.5	1.79814	413	1085	1.01926	0.808935
-	YBL053W	1	7	23	684	1306.5	1.91009	650	1359.5	1.04057	0.825846
TOD6	YBL054W	1	7	21	725	1301	1.79448	648	1456	1.11914	0.888206
-	YBL055C	1	7	19	816	1311	1.60662	461	1273	0.971014	0.770646
PTC3	YBL056W	1	7	17	784	1230	1.56888	344	1114	0.905691	0.718802
PTH2	YBL057C	1	7	15	496	1032.5	2.08165	295	884	0.856174	0.679503	HIGH CONF.
SHP1	YBL058W	16	3	19	55	225.5	4.1	48.5	29	0.128603
IAI11	YBL059W	1	7	13	756	1175.5	1.55489	341.5	1228	1.04466	0.829097
YEL1	YBL060W	1	7	11	494.5	1035	2.09302	306	875.5	0.845894	0.671344	HIGH CONF.
SKT5	YBL061C	1	7	9	618	1146.5	1.85518	353	1022.5	0.891845	0.707813
-	YBL062W	1	7	7	619	1100.5	1.77787	379	1134.5	1.0309	0.818171
KIP1	YBL063W	1	7	5	289.5	817.5	2.82383	211.5	832.5	1.01835	0.808213
PRX1	YBL064C	1	7	3	699.5	1138	1.62688	651	1357	1.19244	0.946383
-	YBL065W	1	9	23	484.5	1099.5	2.26935	468.5	1488	1.35334	1.07408
SEF1	YBL066C	1	9	21	485.5	1069.5	2.20288	447.5	1374.5	1.28518	1.01998
UBP13	YBL067C	1	9	19	575	1106	1.92348	380	1323.5	1.19665	0.949726
PRS4	YBL068W	1	9	17	490	1038	2.11837	308	948	0.913295	0.724837
AST1	YBL069W	1	9	15	633	1094.5	1.72907	378	1191	1.08817	0.863625
-	YBL070C	1	9	13	750	1140.5	1.52067	367	1144.5	1.00351	0.796434
-	YBL071C	1	9	11	448	981.5	2.19085	271	868	0.884361	0.701874	HIGH CONF.
RPS8A	YBL072C	1	9	9	419	1042.5	2.48807	252	853	0.818225	0.649385	HIGH CONF.
SSA3	YBL075C	1	9	7	526	1066	2.02662	308.5	1025	0.961538	0.763126
ATG8	YBL078C	1	9	5	350.5	868.5	2.47789	124	1048	1.20668	0.957681
NUP170	YBL079W	1	9	3	437	932	2.13272	266	801.5	0.859979	0.682523	HIGH CONF.
PET112	YBL080C	16	3	17	74	493	6.66216	67	1248.5	2.53245	0.904448
-	YBL081W	1	11	23	576.5	1171.5	2.03209	443.5	1240	1.05847	0.840057
ALG3	YBL082C	1	11	21	702.5	1232.5	1.75445	566.5	1066.5	0.865314	0.686757
-	YBL083C	1	11	19	870	1320.5	1.51782	550	1215	0.920106	0.730243
BOI1	YBL085W	1	11	17	657	1176.5	1.79072	416	1284.5	1.0918	0.866506
-	YBL086C	1	11	15	931	1341.5	1.44092	552	1363	1.01603	0.806371
RPL23A	YBL087C	1	11	13	376	940	2.5	326	896.5	0.953723	0.756923
TEL1	YBL088C	1	11	11	446.5	1030	2.30683	311.5	1188	1.1534	0.915395
AVT5	YBL089W	1	11	9	401	861.5	2.14838	254.5	1071	1.24318	0.986651
MRP21	YBL090W	16	3	15	213	901	4.23005	129.5	1331	1.47725	1.16319
MAP2	YBL091C	1	11	7	391.5	944.5	2.41252	286	1063	1.12546	0.893225
SCS22	YBL091C-A	1	11	5	263	756	2.87452	151	888.5	1.17526	0.93275
ROX3	YBL093C	16	3	13	120	512.5	4.27083	92.5	704.5	1.37463	0.490941
-	YBL094C	1	11	3	164	599	3.65244	151	1235	2.06177	1.63633
MRX3	YBL095W	1	13	23	434.5	1166.5	2.6847	330	1471.5	1.26147	1.00116
-	YBL096C	1	13	21	366	956.5	2.61339	230	1076	1.12493	0.892805
BNA4	YBL098W	1	13	19	418	1029	2.46172	251.5	864	0.83965	0.666389	HIGH CONF.
ATP1	YBL099W	16	3	11	179.5	844	4.70195	134	424.5	0.502962	0.396033	HIGH CONF.
-	YBL100C	1	13	17	777.5	1256	1.61543	359	1135.5	0.904061	0.717508
ECM21	YBL101C	1	13	15	755.5	1250.5	1.6552	405.5	1220.5	0.97601	0.774611
SFT2	YBL102W	1	13	13	534	1066	1.99625	325.5	1017.5	0.954503	0.757542
RTG3	YBL103C	1	13	11	199	524	2.63317	207	1184	2.25954	1.79329
RTG3	YBL103C	14	12	2	63.5	424.5	6.68504	212	1339	3.1543	2.4837
SEA4	YBL104C	1	13	9	213.5	769	3.60187	115.5	989	1.28609	0.974307
SRO77	YBL106C	1	13	7	210	765.5	3.64524	105	798.5	1.04311	0.790234
MIX23	YBL107C	1	13	5	197	701	3.55838	66	1208	1.72325	1.30549
NTH2	YBR001C	1	13	3	188.5	713	3.78249	82	855	1.19916	0.908453
COQ1	YBR003W	16	3	9	203.5	922.5	4.53317	126	1296.5	1.40542	1.10663
RCR1	YBR005W	1	15	23	367.5	1050	2.85714	193.5	1417	1.34952	1.07105
UGA2	YBR006W	1	15	21	261.5	910	3.47992	120.5	1429	1.57033	1.24629
DSF2	YBR007C	1	15	19	253.5	896	3.53452	130	1191.5	1.3298	1.0554
FLR1	YBR008C	1	15	17	243	861.5	3.54527	162	1474.5	1.71155	1.35837
HHF1	YBR009C	1	15	15	258	851.5	3.30039	168.5	1314	1.54316	1.22473
HHT1	YBR010W	1	15	13	297	863.5	2.90741	136	1046	1.21135	0.961388
-	YBR012C	1	15	11	185	757	4.09189	116	1174	1.55086	1.17489
-	YBR013C	1	15	9	94.5	562.5	5.95238	70	1010	1.79556	1.36027
GRX7	YBR014C	1	15	7	124	598	4.82258	67.5	861.5	1.44064	1.09139
MNN2	YBR015C	1	15	5	138.5	626	4.51986	76.5	823.5	1.3155	0.996587
-	YBR016W	1	15	3	90.5	492.5	5.44199	69.5	1033.5	2.09848	1.58976
GAL7	YBR018C	1	2	22	190	788.5	4.15	103.5	1072.5	1.36018	1.03044
GAL10	YBR019C	1	2	20	255	924	3.62353	133	1149	1.24351	0.98691
GAL1	YBR020W	1	2	18	416	1072.5	2.57812	247	1073	1.00047	0.794021
GAL1	YBR020W	14	10	22	59.5	339.5	5.70588	70	794.5	2.34021	0.835788
FUR4	YBR021W	16	3	7	57.5	88	1.53043	62.5	36.5	0.414773	0.148133	MEDIUM CONF.
POA1	YBR022W	1	2	16	314.5	965	3.06836	206	1029.5	1.06684	0.846698
CHS3	YBR023C	1	2	14	391.5	1078	2.75351	159	949	0.880334	0.698678
SCO2	YBR024W	1	2	12	636	1244.5	1.95676	410.5	1243	0.998795	0.792694
OLA1	YBR025C	1	2	10	329	945.5	2.87386	174.5	806	0.852459	0.676555	HIGH CONF.
ETR1	YBR026C	1	2	8	474.5	1113	2.34563	395.5	1614	1.45013	1.1509
-	YBR027C	1	2	6	530.5	1074.5	2.02545	305.5	1042	0.969753	0.769646
YPK3	YBR028C	1	2	4	502	1044	2.07968	267	1170	1.12069	0.889436
RKM3	YBR030W	1	2	2	355.5	919	2.58509	86.5	832	0.905332	0.685857
RPL4A	YBR031W	1	4	22	340.5	999.5	2.93539	147	982	0.982491	0.779755
-	YBR032W	1	4	20	428.5	1109	2.5881	220	838	0.755636	0.599711	HIGH CONF.
EDS1	YBR033W	1	4	18	268	928.5	3.46455	240.5	896	0.964997	0.765871
HMT1	YBR034C	1	4	16	406	1015.5	2.50123	262	898.5	0.884786	0.702211	HIGH CONF.
PDX3	YBR035C	16	3	5	73	234	3.20548	80	1358	5.80342	2.07265
CSG2	YBR036C	1	4	14	496.5	1080	2.17523	367	1112	1.02963	0.817166
SCO1	YBR037C	16	3	3	137.5	766.5	5.57455	80.5	1465	1.91129	0.682602
FIG1	YBR040W	1	4	12	589.5	1169.5	1.98388	407.5	1370.5	1.17187	0.930054
FAT1	YBR041W	1	4	10	480.5	1052.5	2.19043	254	619	0.588124	0.466765	HIGH CONF.
CST26	YBR042C	1	4	8	506.5	1079.5	2.13129	294	1240	1.14868	0.911651
QDR3	YBR043C	1	4	6	626.5	1113	1.77654	392	836.5	0.751572	0.596486	HIGH CONF.
TCM62	YBR044C	1	4	4	722.5	1141.5	1.57993	392.5	961.5	0.842313	0.668502
GIP1	YBR045C	1	4	2	613	1092	1.7814	283.5	1302	1.19231	0.946276
ZTA1	YBR046C	1	6	22	340	1005	2.95588	172	950.5	0.945771	0.750612
FMP23	YBR047W	1	6	20	239	857.5	3.58787	122.5	1052	1.22682	0.973668
RPS11B	YBR048W	1	6	18	345	946	2.74203	179	122	0.128964	0.102352	HIGH CONF.
REG2	YBR050C	1	6	16	399	1001.5	2.51003	205	834.5	0.83325	0.66131	HIGH CONF.
-	YBR051W	1	6	14	575	1141.5	1.98522	318	817	0.715725	0.568036	HIGH CONF.
RFS1	YBR052C	1	6	12	809	1268.5	1.56799	391	1092	0.860859	0.683222
-	YBR053C	1	6	10	565	1135.5	2.00973	315	1316.5	1.1594	0.92016
YRO2	YBR054W	1	6	8	474.5	1043.5	2.19916	228.5	1550.5	1.48586	1.17926
-	YBR056W	1	6	6	641	1110	1.73167	307.5	1373	1.23694	0.981696
MUM2	YBR057C	1	6	4	390	896.5	2.29872	235	612	0.682655	0.541789	HIGH CONF.
UBP14	YBR058C	1	6	2	316.5	821	2.594	81.5	555	0.676005	0.512125
AKL1	YBR059C	1	8	22	364.5	987.5	2.70919	94.5	290.5	0.294177	0.222862	MEDIUM CONF.
TRM7	YBR061C	1	8	20	648.5	1200.5	1.8512	341	1168	0.972928	0.772165
TRM7	YBR061C	14	10	20	69	395	5.72464	84	130	0.329114	0.117541	MEDIUM CONF.
-	YBR062C	1	8	18	585.5	1111.5	1.89838	287.5	993.5	0.893837	0.709395
-	YBR063C	1	8	16	843.5	1293	1.5329	425.5	1145	0.885538	0.702808
-	YBR064W	1	8	14	852	1297	1.5223	477.5	1352	1.04241	0.827306
ECM2	YBR065C	1	8	12	606.5	1122	1.84996	315.5	1150	1.02496	0.813457
NRG2	YBR066C	1	8	10	478.5	1051	2.19645	296	1043.5	0.992864	0.787987
TIP1	YBR067C	1	8	8	530	1071	2.02075	272.5	1240.5	1.15826	0.919257
BAP2	YBR068C	1	8	6	186.5	297	1.59249	336	590	1.98653	1.57661
TAT1	YBR069C	1	8	4	833	1243	1.4922	547.5	1253.5	1.00845	0.800355
-	YBR071W	1	8	2	823.5	1194	1.44991	469	1167	0.977387	0.775704
HSP26	YBR072W	1	10	22	244.5	843	3.44785	114.5	965	1.14472	0.867213
RDH54	YBR073W	1	10	20	283.5	892.5	3.14815	135	825.5	0.92493	0.734071	HIGH CONF.
PFF1	YBR074W	1	10	18	474.5	1057	2.22761	244	822.5	0.778146	0.617576	HIGH CONF.
-	YBR075W	1	10	16	704	1222.5	1.73651	330	991	0.810634	0.64336
-	YBR075W	14	10	18	60.5	468	7.73554	91	1292	2.76068	0.985958
ECM8	YBR076W	1	10	14	473	944	1.99577	400	634	0.67161	0.533024	HIGH CONF.
SLM4	YBR077C	1	10	12	389	986	2.5347	158.5	1080.5	1.09584	0.869716
ECM33	YBR078W	14	2	6	78	420	5.38462	112	1422.5	3.3869	1.20961
SPT7	YBR081C	16	3	1	59.5	156	2.62185	68	22	0.141026	0.0503663	MEDIUM CONF.
UBC4	YBR082C	1	10	10	291.5	789.5	2.7084	184	795.5	1.0076	0.799682
UBC4	YBR082C	14	10	16	54.5	207.5	3.80734	126	1302	6.2747	4.94071
TEC1	YBR083W	1	10	8	408.5	969.5	2.37332	167.5	707	0.729242	0.578763	HIGH CONF.
RPL19A	YBR084C-A	1	10	6	336	762.5	2.26935	117.5	891.5	1.16918	0.885743
MIS1	YBR084W	1	10	4	822	1197	1.4562	550.5	1180	0.985798	0.782379
AAC3	YBR085W	14	10	14	34.5	233	6.75362	60.5	663	2.84549	1.01625
IST2	YBR086C	14	10	12	47.5	291.5	6.13684	67	437	1.49914	0.535408
-	YBR090C	1	10	2	607	999.5	1.64662	342	1155	1.15558	0.917125
-	YBR090C-A	1	12	22	359.5	1012.5	2.81641	155.5	1272	1.2563	0.997061
PHO3	YBR092C	1	12	20	234	823.5	3.51923	128	1279.5	1.55373	1.23312
PHO5	YBR093C	1	12	18	185	590	3.18919	72	42.5	0.0720339	0.0545711	MEDIUM CONF.
PBY1	YBR094W	1	12	16	776.5	1242	1.59948	370	1144	0.921095	0.731028
RXT2	YBR095C	1	12	14	489.5	1065	2.17569	463.5	1494	1.40282	1.11335
RXT2	YBR095C	14	10	10	48.5	288.5	5.94845	76.5	1312	4.54766	1.62416
VPS15	YBR097W	16	5	23	128.5	508.5	3.9572	110.5	64.5	0.126844	0.0453013	MEDIUM CONF.
MMS4	YBR098W	1	12	12	366.5	934	2.54843	153.5	355.5	0.380621	0.30208	HIGH CONF.
-	YBR099C	1	12	10	487.5	1015	2.08205	293.5	832	0.819704	0.650559	HIGH CONF.
-	YBR100W	1	12	8	323.5	882.5	2.72798	160.5	747	0.846459	0.671793	HIGH CONF.
FES1	YBR101C	1	12	6	435	992.5	2.28161	225	952	0.959194	0.761265
SIF2	YBR103W	1	12	4	445.5	979.5	2.19865	182	545.5	0.556917	0.441997	HIGH CONF.
YMC2	YBR104W	1	12	2	188	696.5	3.70479	92.5	1140	1.63676	1.23997
VID24	YBR105C	1	14	22	267	790	2.9588	137	989.5	1.25253	0.994073
SND3	YBR106W	1	14	20	173.5	701.5	4.04323	73	46	0.0655738	0.0496771	MEDIUM CONF.
IML3	YBR107C	1	14	18	425.5	1060.5	2.49236	132	981	0.925035	0.734155
AIM3	YBR108W	1	14	16	536.5	1120	2.0876	205.5	1066.5	0.952232	0.75574
YSA1	YBR111C	1	14	14	582.5	1153	1.9794	297.5	1366.5	1.18517	0.94061
CYC8	YBR112C	16	5	21	12.5	16.5	1.32	12.5	20	1.21212
-	YBR113W	1	14	12	358.5	973.5	2.71548	108.5	1159.5	1.19106	0.902321
RAD16	YBR114W	1	14	10	372	975.5	2.62231	150.5	1385	1.41978	1.12681
LYS2	YBR115C	1	14	8	613	1028	1.677	265.5	1236	1.20233	0.954234
LYS2	YBR115C	14	12	22	75	404	5.38667	99.5	1302.5	3.22401	1.15143
-	YBR116C	1	14	6	317	864	2.72555	134	1101	1.27431	1.01135
TEF2	YBR118W	14	12	20	64.5	399.5	6.1938	96.5	1238.5	3.10013	1.10719
MUD1	YBR119W	1	14	4	361	945.5	2.61911	116.5	750	0.793231	0.600933
CBP6	YBR120C	16	5	19	207	854	4.1256	128.5	965.5	1.13056	0.890206
GRS1	YBR121C	1	14	2	262.5	806	3.07048	146.5	1363.5	1.69169	1.34261
MRPL36	YBR122C	1	2	23	248.5	949	3.81891	94.5	1395	1.46997	1.11361
PTC4	YBR125C	1	2	21	823	1381	1.67801	638.5	1317.5	0.954019	0.757158
TPS1	YBR126C	1	2	19	832	1340	1.61058	580	1403	1.04701	0.830964
VMA2	YBR127C	16	5	17	401	998.5	2.49002	111	75.5	0.0756134	0.0270048	MEDIUM CONF.
ATG14	YBR128C	1	2	17	1052	1467	1.39449	655	1556.5	1.06101	0.842071
OPY1	YBR129C	1	2	15	763.5	1278.5	1.67453	457	1414	1.10598	0.877765
SHE3	YBR130C	1	2	13	762.5	1306	1.71279	466.5	1378.5	1.05551	0.837709
CCZ1	YBR131W	1	2	11	968.5	1407	1.45276	479.5	775.5	0.551173	0.437439	HIGH CONF.
AGP2	YBR132C	1	2	9	536.5	1027.5	1.91519	573.5	1620.5	1.57713	1.25169
HSL7	YBR133C	16	5	15	232	837	3.60776	89.5	974	1.16368	0.4156
-	YBR134W	1	2	7	696	1260	1.81034	555.5	1428	1.13333	0.899471
-	YBR137W	1	2	5	479.5	1072	2.23566	357.5	1173.5	1.09468	0.868796
-	YBR138C	1	2	3	534.5	1147.5	2.14687	425.5	1477	1.28715	1.02154
ATG42	YBR139W	1	4	23	647	1388.5	2.14606	605	1491.5	1.07418	0.852524
BMT2	YBR141C	1	4	21	670	1329.5	1.98433	552	1090	0.819857	0.65068
-	YBR144C	1	4	19	728	1390	1.90934	516.5	1174.5	0.844964	0.670606
ADH5	YBR145W	1	4	17	669.5	1297	1.93727	368.5	889.5	0.685813	0.544296	HIGH CONF.
MRPS9	YBR146W	1	4	15	706.5	1239.5	1.75442	376	1015.5	0.819282	0.650224
RTC2	YBR147W	1	4	13	922	1385	1.50217	345.5	181	0.130686	0.103719	HIGH CONF.
YSW1	YBR148W	1	4	11	863	1265.5	1.4664	494	1159	0.915844	0.72686
ARA1	YBR149W	1	4	9	865.5	1331	1.53784	551	1151.5	0.865139	0.686618
TBS1	YBR150C	1	4	7	618	1119	1.81068	393.5	1010	0.902592	0.716343
APD1	YBR151W	1	4	5	832	1255.5	1.50901	550.5	1321	1.05217	0.835056
SLI15	YBR156C	1	4	3	702	1172	1.66952	486.5	1293	1.10324	0.875589
ICS2	YBR157C	1	6	23	588.5	1249.5	2.12319	482	1221.5	0.977591	0.775866
AMN1	YBR158W	1	6	21	729.5	1369	1.87663	565	1443.5	1.05442	0.836841
IFA38	YBR159W	1	6	19	675	1280	1.8963	376	1126	0.879687	0.698165
CSH1	YBR161W	1	6	17	820	1360	1.65854	547	1285.5	0.945221	0.750175
TOS1	YBR162C	1	6	15	784.5	1308.5	1.66794	470.5	1143	0.873519	0.693269
YSY6	YBR162W-A	1	6	13	893	1335.5	1.49552	531	1273	0.953201	0.756509
EXO5	YBR163W	16	5	13	340.5	1014.5	2.97944	174	1319	1.30015	1.02374
ARL1	YBR164C	1	6	11	751	1173.5	1.56258	275.5	716	0.610141	0.484239	HIGH CONF.
UBS1	YBR165W	1	6	9	838	1281	1.52864	444	1043	0.814208	0.646197
UBS1	YBR165W	14	12	18	38	299.5	7.88158	69.5	1147.5	3.83139	1.36835
TYR1	YBR166C	1	6	7	848	1268.5	1.49587	540.5	1109	0.874261	0.693858
PEX32	YBR168W	1	6	5	813.5	1181	1.45175	467.5	906.5	0.76757	0.609182
SSE2	YBR169C	1	6	3	790.5	1217	1.53953	615	1252.5	1.02917	0.816802
NPL4	YBR170C	1	8	23	634	1262.5	1.99132	411	1209.5	0.95802	0.760333
SEC66	YBR171W	1	8	21	12.5	25	2	12	4	0.16
SMY2	YBR172C	1	8	19	798.5	1193	1.49405	480.5	781	0.654652	0.519565	HIGH CONF.
UMP1	YBR173C	16	5	11	7.5	16	2.13333	20.5	12	0.75
-	YBR174C	1	8	17	706	1171	1.65864	239.5	464	0.396243	0.314478	HIGH CONF.
SWD3	YBR175W	1	8	15	642	1069.5	1.66589	310.5	621	0.580645	0.460829	HIGH CONF.
ECM31	YBR176W	1	8	13	985.5	1360	1.38001	395.5	1292.5	0.950368	0.75426
EHT1	YBR177C	1	8	11	876	1314.5	1.50057	507.5	1332.5	1.01369	0.804519
-	YBR178W	1	8	9	568.5	1112	1.95602	337	981	0.882194	0.700154
FZO1	YBR179C	16	5	9	372.5	1020	2.73826	225.5	1185.5	1.16225	0.915161
DTR1	YBR180W	1	8	7	559	1056.5	1.88998	332	970.5	0.918599	0.729047
RPS6B	YBR181C	1	8	5	657	1105	1.68189	378	998	0.903167	0.7168
SMP1	YBR182C	1	8	3	585	1084	1.85299	444	1041	0.960332	0.762168
YPC1	YBR183W	1	10	23	678.5	1353	1.9941	565.5	1323.5	0.978197	0.776347
-	YBR184W	1	10	21	636.5	1237	1.94344	416.5	1146.5	0.926839	0.735587
MBA1	YBR185C	1	10	19	904	1405.5	1.55476	554.5	1350.5	0.960868	0.762594
PCH2	YBR186W	1	10	17	926.5	1378	1.48732	482.5	1403	1.01814	0.808049
GDT1	YBR187W	1	10	15	582	1120	1.9244	414.5	1275	1.13839	0.903486
NTC20	YBR188C	1	10	13	952	1329	1.39601	424.5	1083	0.814898	0.646745
RPS9B	YBR189W	1	10	11	467	964	2.06424	331	268.5	0.278527	0.221053	HIGH CONF.
RPL21A	YBR191W	16	5	7	164.5	633.5	3.85106	101	1050	1.65746	0.591949
AIM4	YBR194W	1	10	9	823	1252	1.52126	674.5	1543	1.23243	0.978118
MSI1	YBR195C	1	10	7	513	1019.5	1.98733	360.5	922.5	0.904855	0.718139
-	YBR197C	1	10	5	740	1190	1.60811	543.5	1306	1.09748	0.871015
KTR4	YBR199W	1	10	3	690.5	1170.5	1.69515	490	1113	0.950876	0.754663
BEM1	YBR200W	1	12	23	225.5	736.5	3.26608	406	1370	1.86015	1.47631
DER1	YBR201W	1	12	21	654	1229	1.8792	429.5	1163.5	0.946705	0.751353
COS111	YBR203W	1	12	19	906	1391.5	1.53587	548.5	1395.5	1.00287	0.795932
LDH1	YBR204C	1	12	17	662	1178.5	1.78021	392.5	1074	0.911328	0.723276
KTR3	YBR205W	1	12	15	1007.5	1385.5	1.37519	384.5	1279.5	0.923493	0.732931
-	YBR206W	1	12	13	857.5	1275	1.48688	349	1195.5	0.937647	0.744164
FTH1	YBR207W	1	12	11	779.5	1253	1.60744	515.5	1218.5	0.972466	0.771798
DUR1,2	YBR208C	1	12	9	805.5	1269.5	1.57604	514.5	1305	1.02796	0.815844
-	YBR209W	1	12	7	589.5	1013	1.71841	366.5	1235.5	1.21964	0.967972
ERV15	YBR210W	1	12	5	601.5	1166	1.93849	381	1323.5	1.13508	0.900855
NGR1	YBR212W	1	12	3	341.5	957	2.80234	241.5	1120	1.17032	0.928829
MET8	YBR213W	1	14	23	671.5	1366	2.03425	692.5	1683	1.23206	0.977829	RESISTANT
SDS24	YBR214W	1	14	21	684	1340.5	1.9598	652	1457	1.08691	0.862625
HPC2	YBR215W	1	14	19	576	1176.5	2.04253	445.5	1285	1.09222	0.866843
YBP1	YBR216C	1	14	17	749.5	1254.5	1.67378	352.5	1060.5	0.845357	0.670918
ATG12	YBR217W	1	14	15	897	1304	1.45373	543	1236.5	0.948236	0.752568
PYC2	YBR218C	1	14	13	849	1273	1.49941	387.5	1123.5	0.882561	0.700445
-	YBR219C	1	14	11	602.5	1169.5	1.94108	378.5	1255	1.07311	0.851673
-	YBR220C	1	14	9	629	1165	1.85215	371	1239	1.06352	0.844063
PDB1	YBR221C	1	14	7	515	1098	2.13204	579	1623	1.47814	1.17313
PCS60	YBR222C	1	14	5	455	1124	2.47033	310	1215	1.08096	0.857905
TDP1	YBR223C	1	14	3	248	887.5	3.57863	189.5	1179.5	1.32901	1.05477
-	YBR224W	2	3	22	130	887.5	6.82692	85	1565	1.76338	1.17559
-	YBR225W	2	3	20	165.5	921.5	5.56798	67	856	0.92892	0.61928
-	YBR226C	2	3	18	301	1085.5	3.60631	119	1352.5	1.24597	0.830646
MCX1	YBR227C	2	3	16	188.5	990	5.25199	136	1498	1.51313	1.24027
SLX1	YBR228W	2	3	14	264.5	1075.5	4.06616	89.5	949	0.88238	0.588254
ROT2	YBR229C	2	3	12	268	1062.5	3.96455	88	1007.5	0.948235	0.632157
OM14	YBR230C	2	3	10	321	1152	3.58879	110.5	1032.5	0.896267	0.597512
SWC5	YBR231C	2	3	8	258.5	991	3.83366	113.5	1195	1.20585	0.803902
-	YBR232C	2	3	6	447	1154.5	2.58277	330.5	1134.5	0.982676	0.805473
PBP2	YBR233W	2	3	4	225.5	985	4.36807	75	734.5	0.745685	0.497124
VHC1	YBR235W	2	3	2	133	809.5	6.08647	64	1171	1.44657	0.964381
-	YBR238C	2	5	22	531.5	1284.5	2.41675	420	1393.5	1.08486	0.889228
ERT1	YBR239C	2	5	20	436.5	1193.5	2.73425	394.5	1471.5	1.23293	1.0106
THI2	YBR240C	2	5	18	443	1231.5	2.77991	356	1240	1.0069	0.82533
-	YBR241C	2	5	16	431	1243.5	2.88515	325	1310	1.05348	0.863507
-	YBR242W	2	5	14	364	1154.5	3.1717	184.5	889.5	0.770463	0.631527	HIGH CONF.
GPX2	YBR244W	2	5	12	373	1133.5	3.03887	270	929	0.819585	0.671791
ISW1	YBR245C	2	5	10	546	1273	2.3315	272.5	822	0.645719	0.529278	HIGH CONF.
RRT2	YBR246W	2	5	8	304	1074	3.53289	125	166	0.154562	0.12669	HIGH CONF.
HIS7	YBR248C	2	5	6	507	1157.5	2.28304	439	1491	1.28812	1.05584
ARO4	YBR249C	2	5	4	533	1190	2.23265	272	887	0.745378	0.610966	HIGH CONF.
SPO23	YBR250W	2	5	2	442.5	1066.5	2.41017	169	718.5	0.673699	0.552212	HIGH CONF.
MRPS5	YBR251W	16	5	5	113	540	4.77876	115	1445	2.67593	0.955688
MTC4	YBR255W	2	7	22	467.5	1223.5	2.61711	430.5	1167	0.953821	0.78182
SHG1	YBR258C	2	7	20	524.5	1228.5	2.34223	385.5	1238.5	1.00814	0.826344
-	YBR259W	2	7	18	591	1320.5	2.23435	464.5	1464	1.10867	0.908747
RGD1	YBR260C	2	7	16	485	1293	2.66598	337	1081	0.83604	0.685279
TAE1	YBR261C	2	7	14	349.5	1117.5	3.19742	228	810	0.724832	0.594125	HIGH CONF.
MIC12	YBR262C	2	7	12	328.5	1136	3.45814	118.5	693.5	0.610475	0.406984
SHM1	YBR263W	2	7	10	424	1233	2.90802	211.5	1088.5	0.882806	0.723612
YPT10	YBR264C	2	7	8	218.5	987	4.51716	58.5	664.5	0.673252
SLM6	YBR266C	2	7	6	563.5	1233	2.18811	366	1193.5	0.967964	0.793413
REI1	YBR267W	2	7	4	338.5	989	2.92171	219.5	622	0.628918	0.515507	HIGH CONF.
MRPL37	YBR268W	16	5	3	241.5	894	3.70186	93	1175	1.31432	0.469399
SDH8	YBR269C	2	7	2	247	965	3.90688	72	426	0.441451	0.294301
BIT2	YBR270C	2	9	22	450.5	1211	2.68812	277	1239	1.02312	0.838624
EFM2	YBR271W	2	9	20	368	1107.5	3.00951	208.5	997.5	0.900677	0.73826
HSM3	YBR272C	2	9	18	543.5	1244.5	2.28979	363	1193.5	0.95902	0.786082
UBX7	YBR273C	2	9	16	506.5	1295.5	2.55775	339.5	1086.5	0.838672	0.687436
CHK1	YBR274W	2	9	14	583.5	1289.5	2.20994	454.5	1309	1.01512	0.832067
RIF1	YBR275C	2	9	12	269	1026	3.81413	236.5	1040.5	1.01413	0.831256
PPS1	YBR276C	2	9	10	398.5	1197	3.00376	234	1095	0.914787	0.749825
-	YBR277C	2	9	8	426.5	1190.5	2.79132	322.5	1057.5	0.888282	0.7281
DPB3	YBR278W	2	9	6	524.5	1232.5	2.34986	332	1099.5	0.892089	0.731221
SAF1	YBR280C	2	9	4	610	1261	2.06721	428.5	1002	0.794607	0.651318
DUG2	YBR281C	2	9	2	226	929	4.11062	82.5	708	0.76211	0.508073
MRPL27	YBR282W	16	5	1	239	866.5	3.62552	92	1204	1.3895	0.496249
SSH1	YBR283C	2	11	22	292	1129.5	3.86815	186.5	1233.5	1.09208	0.895144
-	YBR284W	2	11	20	268	1064	3.97015	145.5	713	0.670113	0.549273	HIGH CONF.
-	YBR285W	2	11	18	185	953	5.15135	112.5	758	0.795383	0.530255
APE3	YBR286W	2	11	16	359.5	1131.5	3.14743	161	819	0.723818	0.593293	HIGH CONF.
-	YBR287W	2	11	14	399	1143.5	2.86591	296.5	1367.5	1.19589	0.980238
APM3	YBR288C	2	11	12	205.5	731.5	3.55961	168.5	602	0.822967	0.674563	HIGH CONF.
SNF5	YBR289W	2	11	10	73	170	2.32877	170.5	464	2.72941	2.23722
BSD2	YBR290W	2	11	8	466.5	1224.5	2.62487	238.5	1245.5	1.01715	0.833729
CTP1	YBR291C	2	11	6	406.5	1115.5	2.74416	264	1135	1.01748	0.834001
-	YBR292C	2	11	4	323	1052.5	3.25851	151	1222.5	1.16152	0.952066
VBA2	YBR293W	2	11	2	260.5	970	3.72361	74	806.5	0.831443	0.554296
SUL1	YBR294W	2	13	22	227	1017	4.48018	127	1212	1.19174	0.976836
PCA1	YBR295W	2	13	20	300.5	1106	3.68053	154.5	903	0.816456	0.669226
PHO89	YBR296C	2	13	18	369.5	1194	3.23139	180	1124	0.941374	0.771618
MAL33	YBR297W	2	13	16	281	1038	3.69395	142	840	0.809249	0.663318	HIGH CONF.
MAL31	YBR298C	2	13	14	399	1157.5	2.901	227	1199.5	1.03629	0.849414
MAL32	YBR299W	14	12	16	35	270.5	7.72857	84.5	1208.5	4.46765	1.59559
-	YBR300C	2	13	12	318.5	1108	3.47881	179	1082.5	0.976986	0.800808
PAU24	YBR301W	2	13	10	246	1045.5	4.25	138.5	1421	1.35916	1.11406
RER1	YCL001W	2	13	8	187.5	918	4.896	119	1018.5	1.10948	0.739651
-	YCL001W-A	2	13	6	356.5	1094.5	3.07013	193	1252	1.1439	0.937624
-	YCL002C	2	13	4	434	1160	2.67281	200	1411.5	1.21681	0.997386
LDB16	YCL005W	16	7	23	117.5	569	4.84255	100.5	515.5	0.905975	0.323563
-	YCL006C	2	13	2	164.5	832	5.05775	112.5	1130	1.35817	0.905449
-	YCL007C	16	7	21	397	929	2.34005	112.5	73	0.0785791	0.028064	MEDIUM CONF.
STP22	YCL008C	16	7	19	359	991.5	2.76184	101	58	0.0584972	0.0208919	MEDIUM CONF.
ILV6	YCL009C	2	15	22	96.5	762.5	7.90155	77.5	1019.5	1.33705	0.891366
SGF29	YCL010C	2	15	20	76.5	539	7.04575	134	1229.5	2.28108	1.86973
GBP2	YCL011C	2	15	18	246	1066	4.33333	277.5	1303	1.22233	1.00191
-	YCL012W	2	15	16	357	1166	3.26611	248	1305	1.11921	0.917386
-	YCL013W	2	15	14	262	1075	4.10305	148	1289.5	1.19953	0.983225
BUD3	YCL014W	2	15	12	126.5	890	7.03557	66.5	904.5	1.01629	0.677528
DCC1	YCL016C	2	15	10	119	745.5	6.26471	56	1301	1.74514
-	YCL022C	2	15	8	158.5	907	5.7224	42.5	1410.5	1.55513
-	YCL023C	2	15	6	118	806.5	6.83475	40	425.5	0.527588
KCC4	YCL024W	2	15	4	128	840	6.5625	42.5	520.5	0.619643
AGP1	YCL025C	2	15	2	132.5	766	5.78113	62	897	1.17102	0.780679
-	YCL026C	2	3	23	302.5	1150	3.80165	86	68.5	0.0595652	0.0397101	MEDIUM CONF.
FRM2	YCL026C-A	2	3	21	506.5	1254	2.47581	379	1390.5	1.10885	0.908895
FUS1	YCL027W	2	3	19	746	1394	1.86863	586	1519.5	1.09003	0.893466
RNQ1	YCL028W	2	3	17	848	1457	1.71816	515	1362	0.934798	0.766227
BIK1	YCL029C	2	3	15	565.5	1323.5	2.34041	444.5	1341.5	1.0136	0.83082
HIS4	YCL030C	2	3	13	768	1425	1.85547	429.5	1360	0.954386	0.782284
STE50	YCL032W	2	3	11	492.5	1209.5	2.45584	268	418	0.345597	0.283277	HIGH CONF.
MXR2	YCL033C	2	3	9	526	1232	2.34221	368.5	805.5	0.653815	0.535914	HIGH CONF.
LSB5	YCL034W	2	3	7	610	1272	2.08525	479.5	1351.5	1.0625	0.870902
GRX1	YCL035C	2	3	5	422	1157	2.74171	316.5	1037.5	0.896716	0.735013
GFD2	YCL036W	2	3	3	308	1091.5	3.54383	133.5	374.5	0.343106	0.281234	HIGH CONF.
SRO9	YCL037C	2	5	23	250.5	979.5	3.91018	116.5	836	0.853497	0.568998
ATG22	YCL038C	2	5	21	357	1114	3.12045	156	943.5	0.846948	0.69422
GID7	YCL039W	2	5	19	495.5	1226.5	2.47528	378	899.5	0.733388	0.601137
GLK1	YCL040W	2	5	17	250	1045	4.18	71	542	0.51866	0.345774
-	YCL042W	2	5	15	202	967	4.78713	79.5	668.5	0.691313	0.460876
MGR1	YCL044C	2	5	13	256	1030.5	4.02539	70	30	0.0291121	0.0194081	MEDIUM CONF.
EMC1	YCL045C	2	5	11	507	1225	2.41617	224	791.5	0.646122	0.529609	HIGH CONF.
-	YCL046W	2	5	9	277	1022.5	3.69134	135	868	0.8489	0.695819	HIGH CONF.
POF1	YCL047C	2	5	7	583	1261	2.16295	514.5	1208	0.95797	0.785221
SPS22	YCL048W	2	5	5	547	1199	2.19196	498	1184.5	0.987907	0.809759
-	YCL049C	2	5	3	337	1038.5	3.0816	259	985.5	0.948965	0.77784
APA1	YCL050C	2	7	23	656	1311	1.99848	659	1000.5	0.763158	0.625539
LRE1	YCL051W	2	7	21	674.5	1348	1.99852	578.5	1329.5	0.986276	0.808423
KAR4	YCL055W	2	7	19	961.5	1465.5	1.52418	491.5	1529	1.04333	0.855188
PEX34	YCL056C	2	7	17	579.5	1266	2.18464	436.5	780.5	0.616509	0.505335	HIGH CONF.
PRD1	YCL057W	2	7	15	524	1280.5	2.4437	347	1261.5	0.985162	0.80751
FYV5	YCL058C	16	7	17	99	452	4.56566	73.5	29.5	0.0652655	0.0233091	MEDIUM CONF.
-	YCL060C	2	7	13	294	1038	3.53061	232.5	516	0.49711	0.407467	HIGH CONF.
MRC1	YCL061C	2	7	11	218	958.5	4.39679	173.5	1057	1.10276	0.903906
-	YCL062W	2	7	9	219	931	4.25114	106	614	0.659506	0.439671
VAC17	YCL063W	2	7	7	258	990	3.83721	94.5	328	0.331313	0.220875	MEDIUM CONF.
CHA1	YCL064C	2	7	5	470	1146	2.4383	353.5	984	0.858639	0.703802
VBA3	YCL069W	2	7	3	344	1109	3.22384	208.5	1393.5	1.25654	1.02995
-	YCL074W	2	9	23	575.5	1226	2.13032	498	1422.5	1.16028	0.951047
-	YCL075W	2	9	21	503.5	1232.5	2.44786	394.5	1314	1.06613	0.873874
-	YCL076W	2	9	19	655.5	1294.5	1.97483	381	961	0.742372	0.608501
-	YCR001W	2	9	17	575	1293	2.2487	464.5	1276	0.986852	0.808895
CDC10	YCR002C	16	7	15	109.5	632.5	5.77626	70	464	0.733597	0.261999
MRPL32	YCR003W	16	7	13	380.5	1055	2.77267	158	1223	1.15924	0.912789
YCP4	YCR004C	16	7	11	278	958	3.44604	137.5	1323	1.381	1.0874
CIT2	YCR005C	2	9	15	386	1149.5	2.97798	415	946	0.822967	0.674563
-	YCR006C	2	9	13	532.5	1209.5	2.27136	408.5	850	0.70277	0.576041	HIGH CONF.
-	YCR007C	2	9	11	303	1041.5	3.43729	272.5	836	0.802688	0.657941	HIGH CONF.
SAT4	YCR008W	2	9	9	288	991	3.44097	249.5	937	0.94551	0.775008
RVS161	YCR009C	2	9	7	229.5	886	3.86057	115	69.5	0.0784424	0.052295	MEDIUM CONF.
ADY2	YCR010C	2	9	5	337	1066	3.1632	141	471.5	0.442308	0.362547	HIGH CONF.
ADP1	YCR011C	2	9	3	371	1099	2.96226	260	1292	1.17561	0.963618
POL4	YCR014C	2	11	23	549.5	1324	2.40946	667.5	1522	1.14955	0.942251
CTO1	YCR015C	2	11	21	581.5	1299	2.23388	446	1104	0.849885	0.696627
-	YCR016W	2	11	19	522.5	1274.5	2.43923	480.5	1141	0.895253	0.733814
CWH43	YCR017C	2	11	17	335	1126	3.36119	364.5	995.5	0.884103	0.724675
MAK32	YCR019W	2	11	15	519	1220.5	2.35164	467.5	865	0.708726	0.580923	HIGH CONF.
PET18	YCR020C	2	11	13	305.5	1053.5	3.44845	348.5	1097.5	1.04177	0.853906
MAK31	YCR020C-A	2	11	11	268	1015.5	3.78918	291	830	0.817331	0.669944	HIGH CONF.
HTL1	YCR020W-B	16	7	9	9	11.5	1.27778	13.5	23.5	2.04348
HSP30	YCR021C	2	11	9	383	1116.5	2.91514	408.5	1496.5	1.34035	1.09865
-	YCR022C	2	11	7	338.5	1075	3.17578	326	1141.5	1.06186	0.870377
-	YCR023C	2	11	5	368.5	1083	2.93894	294	1151.5	1.06325	0.871517
SLM5	YCR024C	16	7	7	196.5	832.5	4.23664	105	1189.5	1.42883	0.510296
PMP1	YCR024C-A	2	11	3	188.5	877	4.65252	120.5	828.5	0.944698	0.774342
-	YCR025C	2	13	23	353.5	1183.5	3.34795	396.5	1356	1.14575	0.939143
NPP1	YCR026C	2	13	21	506	1261.5	2.49308	616	1386.5	1.09909	0.900892
RHB1	YCR027C	2	13	19	499.5	1265	2.53253	642.5	1358	1.07352	0.879933
FEN2	YCR028C	16	7	5	383	846.5	2.21018	213.5	743.5	0.878323	0.691593	HIGH CONF.
RIM1	YCR028C-A	2	13	17	342	1156	3.38012	320	1306.5	1.13019	0.926386
SYP1	YCR030C	2	13	15	346	1101.5	3.18353	370.5	697.5	0.633227	0.519039	HIGH CONF.
RPS14A	YCR031C	2	13	13	372	1106.5	2.97446	297.5	852.5	0.770447	0.631514	HIGH CONF.
BPH1	YCR032W	2	13	11	176.5	927.5	5.25496	141	1061.5	1.14447	0.938094
SNT1	YCR033W	2	13	9	179.5	853.5	4.75487	100.5	879.5	1.03046	0.686975
ELO2	YCR034W	2	13	7	159.5	635.5	3.98433	91	307	0.483084	0.322056	MEDIUM CONF.
RBK1	YCR036W	2	13	5	160.5	869.5	5.41745	130	1147	1.31915	1.08127
PHO87	YCR037C	2	13	3	291	1023	3.51546	266	1449	1.41642	1.161
-	YCR043C	2	15	23	254	1109.5	4.36811	126.5	1324.5	1.19378	0.978509
PER1	YCR044C	2	15	21	300.5	1146.5	3.81531	390	1505	1.31269	1.07598
RRT12	YCR045C	2	15	19	197.5	1017	5.14937	124.5	875	0.860374	0.705224	HIGH CONF.
IMG1	YCR046C	16	7	3	286	916	3.2028	105.5	1112.5	1.21452	0.433757
BUD23	YCR047C	16	7	1	119	378	3.17647	108.5	45.5	0.12037	0.0429894	MEDIUM CONF.
ARE1	YCR048W	2	15	17	139	892	6.41727	91	1097	1.22982	0.81988
-	YCR049C	2	15	15	244.5	1061.5	4.34151	318	1437.5	1.35422	1.11001
-	YCR050C	2	15	13	113.5	803	7.07489	79	493.5	0.61457	0.409714
-	YCR051W	2	15	11	94.5	741	7.84127	94	1138	1.53576	1.02384
THR4	YCR053W	2	15	9	85.5	621.5	7.26901	74.5	223	0.358809	0.239206	MEDIUM CONF.
YIH1	YCR059C	2	15	7	148	828.5	5.59797	50	763	0.920941
TAH1	YCR060W	2	15	5	129.5	831.5	6.42085	78.5	1439	1.73061	1.15374
-	YCR061W	2	15	3	83.5	670	8.02395	40.5	218.5	0.326119
-	YCR062W	2	2	22	183.5	919.5	5.0109	197.5	1479	1.60848	1.31843
BUD31	YCR063W	2	2	20	82	396.5	4.83537	106.5	1427	3.59899	2.39933
HCM1	YCR065W	2	2	18	338	1114.5	3.29734	272	1349.5	1.21086	0.992506
RAD18	YCR066W	16	9	23	90	275	3.05556	97	67.5	0.245455	0.0876623	MEDIUM CONF.
SED4	YCR067C	2	2	16	143.5	882.5	6.14983	55	498.5	0.564873
ATG15	YCR068W	2	2	14	189.5	972	5.12929	61	376	0.386831	0.257888	MEDIUM CONF.
CPR4	YCR069W	2	2	12	396	1179	2.97727	458.5	1601	1.35793	1.11306
IMG2	YCR071C	2	2	10	210.5	960.5	4.56295	148	1450.5	1.51015	1.23783
SSK22	YCR073C	2	2	8	212.5	984	4.63059	271.5	1170	1.18902	0.97461
SOL2	YCR073W-A	2	2	6	326.5	1050.5	3.21746	547.5	1130.5	1.07615	0.882094
ERS1	YCR075C	2	2	4	190.5	929	4.87664	187.5	1267	1.36383	1.1179
FUB1	YCR076C	2	2	2	192.5	895	4.64935	107.5	1013.5	1.1324	0.754935
PAT1	YCR077C	2	4	22	65.5	430	6.56489	41	61.5	0.143023
PTC6	YCR079W	2	4	20	201	916	4.55721	107	1292.5	1.41103	0.940684
SRB8	YCR081W	2	4	18	14.5	27.5	1.89655	9.5	23.5	0.854545
AHC2	YCR082W	2	4	16	377	1191.5	3.16048	483.5	1227.5	1.03021	0.844438
TRX3	YCR083W	2	4	14	440	1182	2.68636	432	1081.5	0.914975	0.749979
TUP1	YCR084C	16	9	21	11.5	12.5	1.08696	5.5	10.5	0.84
-	YCR085W	2	4	12	414	1168	2.82126	389	1339	1.1464	0.939675
CSM1	YCR086W	2	4	10	335	1057.5	3.15672	415.5	1153	1.09031	0.893695
-	YCR087C-A	2	4	8	418	1146	2.74163	424.5	805.5	0.70288	0.576131	HIGH CONF.
-	YCR087W	2	4	6	352	1044	2.96591	410	951.5	0.911398	0.747048
ABP1	YCR088W	2	4	4	439.5	1175	2.67349	266.5	1288.5	1.0966	0.898849
FIG2	YCR089W	2	4	2	158	779	4.93038	71.5	705.5	0.905648	0.603766
-	YCR090C	2	6	22	258	1042	4.03876	174	1651	1.58445	1.29873	RESISTANT
KIN82	YCR091W	2	6	20	273.5	1053.5	3.85192	200.5	1269	1.20456	0.987341
MSH3	YCR092C	2	6	18	206	950.5	4.61408	88.5	763	0.802735	0.535157
CDC50	YCR094W	16	9	19	52	212.5	4.08654	72.5	72	0.338824	0.121008	MEDIUM CONF.
OCA4	YCR095C	2	6	16	102.5	437	4.26341	179.5	422.5	0.966819	0.792475
GIT1	YCR098C	2	6	14	266.5	1064	3.9925	269	1217	1.1438	0.937539
-	YCR099C	2	6	12	348.5	1119	3.2109	369.5	897.5	0.802055	0.657422	HIGH CONF.
EMA35	YCR100C	2	6	10	408.5	1192	2.91799	436.5	1247.5	1.04656	0.857836
-	YCR101C	2	6	8	457	1221.5	2.67287	511	1205	0.986492	0.8086
-	YCR102C	2	6	6	619	1263.5	2.0412	626	1298	1.02731	0.842053
-	YCR102W-A	2	6	4	436.5	1090	2.49714	358	942.5	0.864679	0.708753
ADH7	YCR105W	2	6	2	224.5	852.5	3.79733	196.5	1128	1.32317	1.08456
RDS1	YCR106W	2	8	22	137	717	5.23358	60	511	0.712692
AAD3	YCR107W	14	12	14	66.5	438	6.58647	143.5	1334	3.04566	2.39816
RMD1	YDL001W	2	8	20	134	797	5.94776	58.5	227.5	0.285445
NHP10	YDL002C	2	8	18	147	853	5.80272	57	317.5	0.372216
PTC1	YDL006W	2	8	16	98	631.5	6.44388	25	49.5	0.0783848
-	YDL009C	16	9	17	61	297	4.86885	59	1101.5	3.70875
GRX6	YDL010W	2	8	14	204.5	939	4.59169	111	713.5	0.759851	0.506567
-	YDL011C	2	8	12	197	968	4.91371	77	440	0.454545	0.30303
-	YDL012C	2	8	10	96.5	755.5	7.82902	51	390	0.516214
SLX5	YDL013W	2	8	8	98	563.5	5.75	57	20.5	0.0363798
ERP3	YDL018C	2	8	6	227.5	958.5	4.21319	113	796	0.830464	0.553643
OSH2	YDL019C	2	8	4	540	1227.5	2.27315	569	1278	1.04114	0.853394
RPN4	YDL020C	2	8	2	111	653	5.88288	84	128	0.196018	0.130679	MEDIUM CONF.
GPM2	YDL021W	16	9	15	47.5	125	2.63158	38.5	1302.5	10.42
GPD1	YDL022W	16	9	13	34.5	178	5.15942	34.5	20	0.11236
-	YDL023C	2	10	22	162.5	904.5	5.56615	103	1037	1.14649	0.764327
DIA3	YDL024C	2	10	20	285	1061	3.72281	148.5	804.5	0.758247	0.621514	HIGH CONF.
RTK1	YDL025C	2	10	18	235.5	1038	4.40764	103.5	69.5	0.0669557	0.0446371	MEDIUM CONF.
-	YDL026W	2	10	16	205	950.5	4.63659	130.5	842	0.88585	0.726106	HIGH CONF.
MRX9	YDL027C	2	10	14	446.5	1200	2.68757	370	1147	0.955833	0.78347
-	YDL032W	16	9	11	29	63	2.17241	29.5	35	0.555556
SLM3	YDL033C	2	10	12	481	1145.5	2.3815	383	1521	1.3278	1.08836
-	YDL034W	2	10	10	281.5	1064.5	3.78153	125.5	1140	1.07093	0.877808
GPR1	YDL035C	2	10	8	316.5	968.5	3.06003	321	1135.5	1.17243	0.96101
PUS9	YDL036C	2	10	6	453.5	1110	2.44763	461.5	1184	1.06667	0.874317
BSC1	YDL037C	2	10	4	554.5	1172.5	2.11452	585.5	1185	1.01066	0.828411
-	YDL038C	2	10	2	201.5	841	4.1737	141.5	1102.5	1.31094	1.07454
PRM7	YDL039C	2	12	22	209.5	1007.5	4.80907	99.5	972	0.964764	0.643176
NAT1	YDL040C	2	12	20	113.5	806.5	7.10573	79.5	783	0.970862	0.647241
-	YDL041W	2	12	18	171	870	5.08772	58	218.5	0.251149
SIR2	YDL042C	2	12	6	273	862	3.15751	283.5	1085	1.2587	1.03172
MTF2	YDL044C	16	9	9	42	255	6.07143	48	934	3.66275
MRP10	YDL045W-A	16	9	7	38	252	6.63158	60.5	1092	4.33333	1.54762
NPC2	YDL046W	2	12	16	344	1128	3.27907	237.5	1510.5	1.3391	1.09762
SIT4	YDL047W	16	11	13	157.5	842.5	5.34921	78.5	45.5	0.0540059	0.0192878	MEDIUM CONF.
STP4	YDL048C	2	12	12	332.5	1132	3.40451	277.5	1166	1.03004	0.844291
KNH1	YDL049C	16	9	3	49	265.5	5.41837	42.5	1054	3.96987
-	YDL050C	2	12	14	238	994	4.17647	141	1400	1.40845	1.15447
LHP1	YDL051W	2	12	10	366	1136	3.10383	378	1234.5	1.08671	0.890744
SLC1	YDL052C	2	12	8	120	737.5	6.14583	95	710	0.962712	0.641808
PBP4	YDL053C	2	12	4	335	1039	3.10149	309	1222.5	1.17661	0.964436
MCH1	YDL054C	2	12	2	183	857	4.68306	159	1380	1.61027	1.31989
MBP1	YDL056W	2	14	22	86	720	8.37209	66	1221.5	1.69653	1.13102
-	YDL057W	16	9	1	29.5	267	9.05085	31	1201	4.49813
RAD59	YDL059C	2	14	20	241	1062.5	4.40871	119	1410	1.32706	0.884706
RPS29B	YDL061C	2	14	18	255	1000.5	3.92353	117.5	452.5	0.452274	0.301516
-	YDL062W	2	14	16	233.5	970.5	4.15632	271	1321.5	1.36167	1.11612
SYO1	YDL063C	16	11	23	64	198	3.09375	66	756.5	3.82071	1.36454
PEX19	YDL065C	2	14	14	383.5	1129.5	2.94524	382	1396	1.23595	1.01307
IDP1	YDL066W	2	14	12	329	1107.5	3.36626	298.5	1385	1.25056	1.02505
COX9	YDL067C	16	11	21	118.5	734	6.19409	87.5	1362	1.85559	0.662709
-	YDL068W	16	11	19	275.5	984.5	3.5735	189	1466	1.48908	1.1725
CBS1	YDL069C	16	11	17	178	880.5	4.94663	83.5	1318	1.49688	0.534599
BDF2	YDL070W	2	14	10	242.5	1014.5	4.18351	245.5	1122.5	1.10646	0.906931
-	YDL071C	2	14	8	52.5	503.5	9.59048	45.5	912.5	1.81231
YET3	YDL072C	15	5	2	140.5	881.5	6.27402	89	265	0.300624	0.107366	MEDIUM CONF.
YET3	YDL072C	15	6	2	134.5	763	5.67286	88.5	486	0.636959	0.227485
YET3	YDL072C	15	6	1	84	719	8.55952	58.5	72	0.100139
YET3	YDL072C	15	5	1	92	786	8.54348	43.5	964	1.22646
AHK1	YDL073W	16	11	15	207.5	901	4.34217	111	1176.5	1.30577	0.466347
BRE1	YDL074C	2	14	6	104.5	616.5	5.89952	77.5	40	0.0648824	0.0432549	MEDIUM CONF.
BRE1	YDL074C	14	12	12	50	187.5	3.75	62	51.5	0.274667	0.0980952	MEDIUM CONF.
RPL31A	YDL075W	16	9	5	30	99.5	3.31667	57.5	33	0.331658
RXT3	YDL076C	2	14	4	111	737.5	6.64414	91	1223	1.65831	1.10554
VAM6	YDL077C	2	14	2	132	756.5	5.73106	80	812.5	1.07403	0.716017
MDH3	YDL078C	2	2	23	344.5	1130.5	3.28157	113.5	1364	1.20655	0.804364
MRK1	YDL079C	2	2	21	295.5	1040	3.51946	95	763	0.733654	0.489103
THI3	YDL080C	2	2	19	401	1224.5	3.05362	103.5	1099.5	0.897918	0.598612
RPP1A	YDL081C	2	2	17	178	818	4.59551	72.5	25	0.0305623	0.0203749	MEDIUM CONF.
RPL13A	YDL082W	2	2	15	367.5	1124.5	3.05986	296.5	1365	1.21387	0.994978
RPS16B	YDL083C	2	2	13	239	930	3.89121	152	891.5	0.958602	0.785739
NDE2	YDL085W	2	2	11	722.5	1377	1.90588	641.5	1451.5	1.0541	0.864019
-	YDL086W	2	2	9	508.5	1243.5	2.44543	595.5	1429	1.14918	0.941947
ASM4	YDL088C	2	2	7	496	1256	2.53226	549.5	1463.5	1.16521	0.955088
NUR1	YDL089W	2	2	5	365.5	1152	3.15185	381.5	1431.5	1.24262	1.01854
RAM1	YDL090C	2	2	3	109.5	521.5	4.76256	122	738	1.41515	1.15996
UBX3	YDL091C	2	4	23	431	1209.5	2.80626	112.5	1011	0.835883	0.557255
PMT5	YDL093W	2	4	21	672.5	1295	1.92565	663.5	1334	1.03012	0.844357
-	YDL094C	2	4	19	795.5	1416	1.78001	633.5	1403.5	0.991172	0.812436
PMT1	YDL095W	2	4	17	678.5	1361.5	2.00663	576.5	1329	0.976129	0.800106
OPI6	YDL096C	2	4	15	410	1203	2.93415	240.5	1345	1.11804	0.916425
BUG1	YDL099W	2	4	13	161	884	5.49068	49.5	306	0.346154
GET3	YDL100C	2	4	11	541	1260.5	2.32994	549.5	1417	1.12416	0.92144
QRI7	YDL104C	2	4	9	661.5	1323.5	2.00076	550.5	1327.5	1.00302	0.822149
PHO2	YDL106C	2	4	7	530	1248	2.35472	517	1263	1.01202	0.829524
MSS2	YDL107W	16	11	11	169.5	871	5.13864	90	1312.5	1.50689	0.538175
-	YDL109C	2	4	5	498	1213	2.43574	512.5	1251	1.03133	0.84535
TMA17	YDL110C	2	4	3	341	1064	3.12023	302	1152.5	1.08318	0.88785
TRM3	YDL112W	2	6	23	207	918	4.43478	78.5	1276	1.38998	0.926652
ATG20	YDL113C	2	6	21	259.5	1006	3.87669	116.5	982	0.976143	0.650762
-	YDL114W	2	6	19	328.5	1131.5	3.44444	119.5	1452	1.28325	0.855502
NUP84	YDL116W	16	11	9	118.5	632.5	5.33755	90	1008	1.59368	0.56917
CYK3	YDL117W	2	6	17	301.5	1092.5	3.62355	324.5	1240.5	1.13547	0.930712
-	YDL118W	2	6	15	140	794.5	5.675	109.5	1540	1.93833	1.29222
HEM25	YDL119C	2	6	13	191.5	916.5	4.7859	131.5	1643.5	1.79324	1.46986	RESISTANT
EXP1	YDL121C	2	6	11	412.5	1180.5	2.86182	332.5	1161.5	0.983905	0.80648
UBP1	YDL122W	2	6	9	280.5	1054	3.75758	298.5	1112.5	1.0555	0.865166
SNA4	YDL123W	2	6	7	408.5	1138	2.7858	386.5	959	0.842707	0.690743
-	YDL124W	2	6	5	623.5	1288	2.06576	565.5	1176.5	0.913432	0.748714
HNT1	YDL125C	2	6	3	346.5	1025	2.95815	344.5	1128	1.10049	0.902039
PCL2	YDL127W	2	8	23	594.5	1245.5	2.09504	522	1383	1.1104	0.910162
VCX1	YDL128W	2	8	21	590	1260	2.13559	481.5	1239.5	0.98373	0.806336
-	YDL129W	2	8	19	782.5	1360	1.73802	500	1345.5	0.989338	0.810933
RPP1B	YDL130W	2	8	17	636	1266.5	1.99135	281.5	793.5	0.62653	0.513549	HIGH CONF.
STF1	YDL130W-A	2	8	15	748.5	1394.5	1.86306	534	1189	0.852635	0.698881
LYS21	YDL131W	2	8	13	589.5	1295	2.19678	391.5	1185	0.915058	0.750047
RPL41B	YDL133C-A	2	8	11	257	1041.5	4.05253	245.5	854.5	0.820451	0.672501	HIGH CONF.
SRF1	YDL133W	2	8	9	471.5	1207	2.55992	399.5	978.5	0.810688	0.664498
PPH21	YDL134C	2	8	7	324.5	1055	3.25116	326.5	1297	1.22938	1.00769
-	YDL134C-A	2	8	5	524.5	1196	2.28027	528.5	1277.5	1.06814	0.875528
RDI1	YDL135C	2	8	3	380.5	1083	2.84625	407	1263.5	1.16667	0.956284
RPL35B	YDL136W	2	10	23	474.5	1203	2.5353	529	1346	1.11887	0.917106
ARF2	YDL137W	2	10	21	654	1315	2.0107	493.5	1105.5	0.840684	0.689086
RGT2	YDL138W	2	10	19	942.5	1465	1.55438	474.5	1479.5	1.0099	0.827785
CRD1	YDL142C	2	10	17	666.5	1348.5	2.02326	611	1658.5	1.22989	1.0081	RESISTANT
-	YDL144C	2	10	15	358.5	1127	3.14365	366.5	917	0.813665	0.666938
LDB17	YDL146W	2	10	13	353.5	1103	3.12023	317.5	859.5	0.779238	0.63872	HIGH CONF.
ATG9	YDL149W	2	10	11	673.5	1326	1.96882	457	1227.5	0.925716	0.758784
BUD30	YDL151C	16	11	7	138.5	628	4.5343	70	28.5	0.0453822	0.0162079	MEDIUM CONF.
MSH5	YDL154W	2	10	9	499	1247.5	2.5	404.5	1374.5	1.1018	0.903118
CLB3	YDL155W	2	10	7	550.5	1230	2.23433	592	1350.5	1.09797	0.899973
CMR1	YDL156W	2	10	5	289	975	3.3737	328.5	995	1.02051	0.836486
-	YDL157C	2	10	3	418	1135.5	2.71651	441.5	1431.5	1.26068	1.03334
STE7	YDL159W	2	12	23	592	1302.5	2.20017	643.5	1474.5	1.13205	0.927913
DHH1	YDL160C	2	12	21	421.5	1166.5	2.7675	416	1249.5	1.07115	0.877994
ENT1	YDL161W	2	12	19	536.5	1231.5	2.29543	430	1148	0.932197	0.764095
-	YDL162C	2	12	17	400.5	1105	2.75905	431.5	1174.5	1.0629	0.871226
NRP1	YDL167C	2	12	15	469.5	1207	2.57082	334	999	0.827672	0.67842
SFA1	YDL168W	2	12	13	370.5	1154	3.11471	350.5	1053.5	0.912912	0.748288
UGX2	YDL169C	2	12	11	327.5	1108	3.38321	378	1098	0.990975	0.812274
UGA3	YDL170W	2	12	9	547	1285.5	2.35009	474.5	1301	1.01206	0.829555
GLT1	YDL171C	2	12	7	331.5	1015	3.06184	316.5	1064	1.04828	0.859243
-	YDL172C	2	12	5	316.5	993	3.13744	200.5	1026.5	1.03374	0.847325
PAR32	YDL173W	2	12	3	239	965	4.03766	210	1030.5	1.06788	0.875308
DLD1	YDL174C	2	14	23	213	1021	4.79343	95.5	1139	1.11557	0.743715
AIR2	YDL175C	2	14	21	377	1179	3.12732	217	1306	1.10772	0.907966
IPF1	YDL176W	2	14	19	429.5	1216.5	2.83236	249.5	1217	1.00041	0.820009
-	YDL177C	2	14	17	254.5	1051.5	4.13163	80.5	744.5	0.708036	0.472024
DLD2	YDL178W	2	14	15	361	1190	3.2964	232	1393.5	1.17101	0.959843
PCL9	YDL179W	2	14	13	256	1037.5	4.05273	255.5	1115	1.0747	0.880901
-	YDL180W	2	14	11	277	1066	3.84838	153.5	1304	1.22326	1.00268
INH1	YDL181W	2	14	9	223	891	3.99552	274	1037	1.16386	0.953984
LYS20	YDL182W	2	14	7	235.5	842.5	3.57749	169.5	819.5	0.9727	0.797295
-	YDL183C	2	14	5	185	757.5	4.09459	267.5	979.5	1.29307	1.05989
RPL41A	YDL184C	2	14	3	169.5	895	5.28024	115.5	1172.5	1.31006	0.873371
VMA1	YDL185W	3	3	22	179	1014.5	5.6676	46	1507.5	1.48595
-	YDL186W	3	3	20	299	1220	4.08027	41	720.5	0.590574
-	YDL187C	3	3	18	408.5	1312.5	3.21297	34.5	15	0.0114286
PPH22	YDL188C	3	3	16	94	666	7.08511	33.5	1612.5	2.42117
RBS1	YDL189W	3	3	14	96.5	720.5	7.46632	35	1565.5	2.1728
UFD2	YDL190C	3	3	12	73	591	8.09589	24.5	222.5	0.376481
RPL35A	YDL191W	3	3	10	98.5	741	7.52284	36.5	61	0.0823212
ARF1	YDL192W	3	3	8	122	746.5	6.11885	34	17.5	0.0234427
SNF3	YDL194W	3	3	6	168	976.5	5.8125	35.5	430	0.440348
ASF2	YDL197C	3	3	4	126	833.5	6.61508	50	1297	1.55609
GGC1	YDL198C	16	11	5	97	530	5.46392	75	1127.5	2.12736	0.759771
-	YDL199C	3	3	2	103.5	643.5	6.21739	49	1277	1.98446
MGT1	YDL200C	3	5	22	236.5	1118	4.72727	39.5	212.5	0.190072
TRM8	YDL201W	3	5	20	267.5	1121.5	4.19252	23.5	10.5	0.00936246
ACK1	YDL203C	3	5	18	161.5	984.5	6.09598	23.5	123.5	0.125444
RTN2	YDL204W	3	5	16	115.5	863.5	7.47619	23.5	298.5	0.345686
-	YDL206W	3	5	14	78.5	648	8.25478	105.5	791	1.22068	1.06146
UGA4	YDL210W	3	5	12	379.5	1275.5	3.361	27.5	232.5	0.182281
-	YDL211C	3	5	10	231.5	1065	4.60043	32.5	29.5	0.0276995
NOP6	YDL213C	3	5	8	125	857.5	6.86	34	50.5	0.0588921
PRR2	YDL214C	3	5	6	124.5	831.5	6.67871	19.5	1118.5	1.34516
GDH2	YDL215C	3	5	4	111	680	6.12613	30.5	375	0.551471
RRI1	YDL216C	3	5	2	130	797	6.13077	54.5	953.5	1.19636
-	YDL218W	3	7	22	134	778	5.80597	33	24	0.0308483
DTD1	YDL219W	3	7	20	105	666	6.34286	29	133.5	0.20045
FMP45	YDL222C	3	7	18	129.5	845.5	6.52896	18.5	33.5	0.0396215
HBT1	YDL223C	3	7	16	70.5	568	8.05674	23	454.5	0.800176
WHI4	YDL224C	3	7	14	7	7	1	4.5	7	1
SHS1	YDL225W	16	11	3	100	631	6.31	98.5	615.5	0.975436	0.34837
GCS1	YDL226C	3	7	12	59	480.5	8.14407	19	503	1.04683
HO	YDL227C	3	7	10	95	717	7.54737	27.5	16	0.0223152
SSB1	YDL229W	3	7	8	110.5	784	7.09502	27	18	0.0229592
PTP1	YDL230W	3	7	6	95	700.5	7.37368	27	642	0.916488
BRE4	YDL231C	3	7	4	96.5	710	7.35751	27	1504.5	2.11901
OST4	YDL232W	3	7	2	142	636	4.47887	56.5	556	0.874214
MFG1	YDL233W	3	9	22	152	875	5.75658	39.5	133	0.152
GYP7	YDL234C	3	9	20	120.5	790	6.55602	45.5	1700.5	2.15253
PHO13	YDL236W	3	9	18	109.5	711.5	6.49772	29	814.5	1.14476
AIM6	YDL237W	3	9	16	117.5	806.5	6.86383	34.5	219.5	0.272164
GUD1	YDL238C	3	9	14	70	579.5	8.27857	22	544	0.93874
ADY3	YDL239C	3	9	12	103.5	763	7.37198	30	81.5	0.106815
LRG1	YDL240W	3	9	10	96	737.5	7.68229	24	566.5	0.768136
-	YDL241W	3	9	8	65.5	535	8.16794	23.5	235.5	0.440187
-	YDL242W	3	9	6	82.5	690	8.36364	22.5	409	0.592754
AAD4	YDL243C	3	9	4	110	789.5	7.17727	32.5	772	0.977834
NTH1	YDR001C	3	9	2	140	822	5.87143	77.5	47	0.0571776	0.0497197	MEDIUM CONF.
RCR2	YDR003W	3	11	22	99	612	6.18182	37	12	0.0196078
RAD57	YDR004W	3	11	20	84.5	429	5.07692	33	224	0.522145
MAF1	YDR005C	3	11	18	182.5	929.5	5.09315	27	280.5	0.301775
SOK1	YDR006C	3	11	16	123.5	843.5	6.82996	41.5	1644	1.94902
TRP1	YDR007W	3	11	14	79	700.5	8.86709	29	1266	1.80728
-	YDR008C	3	11	12	89	732.5	8.23034	32	1622.5	2.21502
GAL3	YDR009W	3	11	10	83	741.5	8.93373	21	1073	1.44707
-	YDR010C	3	11	8	252	1112.5	4.41468	35.5	1138.5	1.02337
SNQ2	YDR011W	3	11	6	98	792.5	8.08673	22.5	15	0.0189274
RAD61	YDR014W	3	11	4	80.5	531.5	6.60248	18.5	882.5	1.6604
-	YDR015C	3	11	2	141.5	808	5.71025	63.5	1056.5	1.30755	1.137
KCS1	YDR017C	16	11	1	63	261.5	4.15079	54	825	3.15488
-	YDR018C	3	13	22	126.5	780.5	6.16996	35.5	82.5	0.105701
GCV1	YDR019C	3	13	20	119.5	790.5	6.61506	31.5	663.5	0.839342
DAS2	YDR020C	3	13	18	116.5	843	7.23605	51	1332	1.58007
ATG31	YDR022C	3	13	16	114	757.5	6.64474	34.5	65	0.0858086
FYV1	YDR024W	3	13	14	88	647	7.35227	26.5	16.5	0.0255023
RPS11A	YDR025W	3	13	12	61	319.5	5.2377	35.5	14	0.0438185
NSI1	YDR026C	14	6	14	28	255.5	9.125	59	652	2.55186
-	YDR029W	14	6	12	42.5	277	6.51765	61.5	602	2.17329	0.776173
RAD28	YDR030C	14	6	10	58	407.5	7.02586	228	1323.5	3.24785	2.55736
MIX14	YDR031W	14	6	8	51.5	267	5.18447	165	1265	4.73783	3.73057
PST2	YDR032C	14	6	6	54.5	299.5	5.49541	111.5	937	3.12855	1.11734
MRH1	YDR033W	14	6	4	59.5	372	6.2521	112	1148	3.08602	1.10215
LYS14	YDR034C	14	8	10	44.5	245	5.50562	63	694.5	2.83469	1.01239
ARO3	YDR035W	14	8	8	55	297	5.4	164.5	971	3.26936	2.5743
EHD3	YDR036C	14	8	6	56.5	277.5	4.9115	279.5	1244.5	4.48468	3.53125
-	YDR042C	14	8	4	61	381	6.2459	299.5	1243	3.26247	2.56887
NRG1	YDR043C	14	8	2	71.5	363.5	5.08392	100.5	1287	3.54058	1.26449
BAP3	YDR046C	14	6	22	90.5	469	5.18232	108	1173.5	2.50213	0.893619
-	YDR048C	3	13	10	84.5	660	7.81065	26	16.5	0.025
VMS1	YDR049W	3	13	8	85.5	733	8.5731	35	12.5	0.0170532
DET1	YDR051C	3	13	6	80.5	662.5	8.22981	40	1730	2.61132
PST1	YDR055W	3	13	4	85	746.5	8.78235	42	1326.5	1.77696
EMC10	YDR056C	3	13	2	113.5	686	6.04405	56.5	1248.5	1.81997
YOS9	YDR057W	3	15	22	172.5	978.5	5.67246	59.5	1141.5	1.16658
TGL2	YDR058C	3	15	20	107.5	766.5	7.13023	39	1359.5	1.77365
UBC5	YDR059C	3	15	18	115	798	6.93913	46.5	1621	2.03133
-	YDR061W	3	15	16	131.5	856.5	6.51331	39.5	1060	1.23759
AIM7	YDR063W	3	15	14	125.5	876	6.98008	42.5	502	0.573059
RRG1	YDR065W	16	13	23	49.5	186	3.75758	73.5	1292.5	6.94892	2.48176
RTR2	YDR066C	3	15	12	120	870	7.25	31	111.5	0.128161
OCA6	YDR067C	3	15	10	94.5	685.5	7.25397	32.5	30.5	0.0444931
DOS2	YDR068W	3	15	8	106.5	850	7.98122	42	1384.5	1.62882
DOA4	YDR069C	16	13	21	79.5	375.5	4.72327	56	38	0.101198
FMP16	YDR070C	3	15	6	120	796	6.63333	48	1429	1.79523
PAA1	YDR071C	3	15	4	76.5	594.5	7.77124	33.5	40	0.0672834
IPT1	YDR072C	3	15	2	104	620	5.96154	58	1578.5	2.54597
SNF11	YDR073W	3	3	23	159	780	4.90566	55	269	0.344872
TPS2	YDR074W	3	3	21	100	627	6.27	38	34.5	0.0550239
PPH3	YDR075W	3	3	19	142.5	907	6.36491	54	535	0.589857
RAD55	YDR076W	3	3	17	102	534.5	5.2402	34.5	1193.5	2.23293
SED1	YDR077W	3	3	15	109	717.5	6.58257	26.5	899	1.25296
SHU2	YDR078C	16	13	19	64.5	302	4.68217	54.5	1170.5	3.87583
PET100	YDR079W	16	13	17	44.5	271.5	6.10112	46	927	3.41436
VPS41	YDR080W	3	3	13	154.5	900.5	5.82848	48.5	1091	1.21155
RRP8	YDR083W	3	3	11	54	406	7.51852	27.5	22.5	0.0554187
TVP23	YDR084C	3	3	9	114	858.5	7.5307	34	1166.5	1.35877
AFR1	YDR085C	3	3	7	121	753	6.22314	32	448	0.594954
VTC5	YDR089W	3	3	5	153	909	5.94118	66	1526.5	1.67932	1.46028
ILT1	YDR090C	3	3	3	153	911.5	5.95752	52	853.5	0.936369
UBC13	YDR092W	3	5	23	123	675	5.4878	66	1646.5	2.43926	2.1211	RESISTANT
DNF2	YDR093W	3	5	21	210	1068	5.08571	65	550	0.514981	0.44781
-	YDR094W	3	5	19	143.5	914	6.36934	32.5	480	0.525164
-	YDR095C	3	5	17	142	980.5	6.90493	46.5	972.5	0.991841
GIS1	YDR096W	3	5	15	185.5	1047.5	5.6469	44	1042	0.994749
MSH6	YDR097C	3	5	13	62.5	555	8.88	17	1689	3.04324
GRX3	YDR098C	3	5	11	143	886	6.1958	39.5	18.5	0.0208804
BMH2	YDR099W	3	5	9	113.5	812	7.15419	33	16	0.0197044
TVP15	YDR100W	3	5	7	124.5	781.5	6.27711	32.5	61	0.078055
ARX1	YDR101C	3	5	5	79.5	474.5	5.96855	23.5	22.5	0.0474183
-	YDR102C	3	5	3	126	774.5	6.14683	42	907.5	1.17172
STE5	YDR103W	3	7	13	70.5	642	9.10638	21	27.5	0.0428349
SPO71	YDR104C	3	7	23	183	944.5	5.1612	68.5	1573	1.66543	1.4482
TMS1	YDR105C	3	7	21	154	908	5.8961	56	32.5	0.035793
TMN2	YDR107C	3	7	19	142.5	889.5	6.24211	39	138	0.155143
TRS85	YDR108W	3	7	17	122	866	7.09836	29	43	0.0496536
-	YDR109C	3	7	15	88.5	706.5	7.98305	29.5	240	0.339703
FOB1	YDR110W	3	7	11	121.5	801	6.59259	26.5	17	0.0212235
ALT2	YDR111C	3	7	9	116	823.5	7.09914	24	18	0.0218579
IRC2	YDR112W	3	7	7	122	810.5	6.64344	27.5	414	0.510796
-	YDR114C	16	13	15	34.5	205	5.94203	35.5	1176	5.73659
MRX14	YDR115W	16	13	13	40	323.5	8.0875	42	1042.5	3.22257
MRPL1	YDR116C	3	7	5	138	806.5	5.8442	33	1674	2.07564
TMA64	YDR117C	3	7	3	89	592	6.65169	25	1037	1.75169
VBA4	YDR119W	3	9	23	174.5	934	5.35244	75.5	787	0.842612	0.732706
TRM1	YDR120C	3	9	21	130	768.5	5.91154	50.5	26	0.0338321
DPB4	YDR121W	3	9	19	107.5	644.5	5.99535	26	1686.5	2.61676
KIN1	YDR122W	3	9	17	148.5	953	6.41751	36	145	0.152151
INO2	YDR123C	3	9	15	76	350	4.60526	26	203	0.58
-	YDR124W	3	9	13	109	798	7.3211	29	1628	2.0401
ECM18	YDR125C	3	9	11	134.5	885	6.57993	34.5	1720	1.9435
SWF1	YDR126W	3	9	9	85	509.5	5.99412	22	15	0.0294406
ARO1	YDR127W	3	9	7	110.5	792.5	7.17195	31.5	1366	1.72366
MTC5	YDR128W	3	9	5	89.5	687.5	7.68156	25.5	635	0.923636
SAC6	YDR129C	16	13	11	28	93.5	3.33929	30	28	0.299465
FIN1	YDR130C	3	9	3	138.5	806	5.81949	42	873	1.08313
-	YDR131C	3	11	23	167	956	5.72455	53	1569	1.64121
MRX16	YDR132C	3	11	21	89	605	6.79775	27.5	23.5	0.038843
-	YDR133C	3	11	19	138	937	6.78986	43	1513.5	1.61526
-	YDR134C	3	11	17	79	601.5	7.61392	27	687.5	1.14298
YCF1	YDR135C	3	11	15	83.5	632.5	7.57485	28.5	86	0.135968
VPS61	YDR136C	16	13	9	34	187.5	5.51471	33	17	0.0906667
RGP1	YDR137W	16	13	7	43	217.5	5.05814	53	36.5	0.167816
RUB1	YDR139C	3	11	13	131	906	6.91603	39.5	1153	1.27263
MTQ2	YDR140W	16	13	5	67.5	234.5	3.47407	65.5	39	0.166311	0.0593969	MEDIUM CONF.
PEX7	YDR142C	3	11	11	81	664	8.19753	22.5	396	0.596386
SAN1	YDR143C	3	11	9	70.5	553.5	7.85106	24.5	16	0.028907
MKC7	YDR144C	3	11	7	73.5	530	7.21088	26.5	1191.5	2.24811
SWI5	YDR146C	3	11	5	96	560	5.83333	21	488	0.871429
EKI1	YDR147W	3	11	3	78	472.5	6.05769	22	95.5	0.202116
KGD2	YDR148C	3	13	23	156.5	951	6.07668	83.5	1650.5	1.73554	1.50917	RESISTANT
-	YDR149C	3	13	21	142	816	5.74648	59.5	1604.5	1.9663
NUM1	YDR150W	3	13	19	111.5	833.5	7.47534	48	938.5	1.12597
CTH1	YDR151C	3	13	17	90	651.5	7.23889	35.5	785	1.20491
GIR2	YDR152W	3	13	15	137.5	911.5	6.62909	29.5	20.5	0.0224904
ENT5	YDR153C	3	13	13	72.5	665	9.17241	20.5	1333.5	2.00526
-	YDR154C	3	13	11	121.5	817.5	6.7284	31.5	25.5	0.0311927
CPR1	YDR155C	3	13	9	121.5	826	6.79835	27.5	17	0.0205811
RPA14	YDR156W	3	13	7	68.5	440	6.42336	26	788.5	1.79205
-	YDR157W	3	13	5	111.5	747	6.69955	29	1022.5	1.36881
HOM2	YDR158W	3	13	3	91.5	634	6.92896	28	516	0.81388
SAC3	YDR159W	3	15	23	104	352.5	3.38942	49.5	26	0.0737589
ACL4	YDR161W	3	15	21	127	863.5	6.79921	44	1115.5	1.29184
NBP2	YDR162C	3	15	19	101.5	735.5	7.24631	34	33	0.0448674
CWC15	YDR163W	3	15	17	147.5	1007	6.82712	56.5	1420.5	1.41063
TRM82	YDR165W	3	15	15	139.5	963	6.90323	39.5	19.5	0.0202492
STB3	YDR169C	3	15	13	131	872.5	6.66031	39	1159	1.32837
HSP42	YDR171W	3	15	11	136	916.5	6.73897	37	715	0.780142
ARG82	YDR173C	3	15	9	53	233.5	4.40566	30	1571	6.72805
HMO1	YDR174W	3	15	7	59	296.5	5.02542	21	16.5	0.0556492
RSM24	YDR175C	16	13	3	30	280	9.33333	33	1218	4.35
NGG1	YDR176W	16	13	1	59	178.5	3.02542	39.5	15	0.0840336
SDH4	YDR178W	3	15	5	108.5	714	6.58065	35	625	0.87535
CSN9	YDR179C	3	15	3	167	837.5	5.01497	64	1606	1.91761	1.66749
NVJ3	YDR179W-A	3	2	22	127	727.5	5.72835	33.5	559	0.768385
SAS4	YDR181C	3	2	20	139	937.5	6.7446	33.5	300	0.32
PLP1	YDR183W	3	2	18	178	992.5	5.57584	37	1394.5	1.40504
ATC1	YDR184C	3	2	16	546.5	1432.5	2.62123	52.5	283	0.197557
UPS3	YDR185C	3	2	14	501.5	1402	2.79561	54.5	1301.5	0.928317
SND1	YDR186C	3	2	12	397.5	1326	3.33585	49	738.5	0.556938
HST4	YDR191W	3	2	10	425.5	1356	3.18684	60.5	1731.5	1.27692	1.11036	RESISTANT
NUP42	YDR192C	3	2	8	306.5	1204	3.92822	44	1687	1.40116
-	YDR193W	3	2	6	191.5	1074.5	5.61097	49	1348.5	1.255
MSS116	YDR194C	16	15	23	61	330	5.40984	79	1316.5	3.98939	1.42478
REF2	YDR195W	16	15	21	47.5	154.5	3.25263	54	45	0.291262
CBS2	YDR197W	16	15	19	51	278	5.45098	46	1302.5	4.68525
RKM2	YDR198C	3	2	4	285.5	1119	3.91944	60	1653	1.47721
-	YDR199W	3	2	2	178	930.5	5.22753	71	1580	1.69801	1.47653
VPS64	YDR200C	16	15	17	59	205	3.47458	60.5	1201.5	5.86098	2.09321
RAV2	YDR202C	3	4	22	178	929	5.2191	30.5	20.5	0.0220667
-	YDR203W	3	4	20	370.5	1226	3.30904	42	32	0.0261011
COQ4	YDR204W	16	15	15	44	299	6.79545	38	1173	3.92308
MSC2	YDR205W	3	4	18	169.5	1019.5	6.01475	31.5	1081.5	1.06081
EBS1	YDR206W	3	4	16	253	1138	4.49802	41.5	462.5	0.406415
UME6	YDR207C	3	4	14	256.5	1067	4.15984	58.5	1511.5	1.41659
-	YDR209C	3	4	12	236.5	1073	4.537	45.5	1631.5	1.5205
-	YDR210W	3	4	10	355.5	1237	3.47961	47.5	229	0.185125
UPC2	YDR213W	3	4	8	342	1237	3.61696	42.5	1111.5	0.898545
AHA1	YDR214W	3	4	6	401	1292	3.22195	57.5	609	0.471362
-	YDR215C	3	4	4	233.5	1043.5	4.46895	62.5	1266.5	1.2137	1.05539
ADR1	YDR216W	3	4	2	298	1169	3.92282	82	1703.5	1.45723	1.26716	RESISTANT
RAD9	YDR217C	3	6	22	356	1194.5	3.35534	47	26	0.0217664
SPR28	YDR218C	3	6	20	471	1377	2.92357	50.5	164.5	0.119463
MFB1	YDR219C	3	6	18	479.5	1337.5	2.78936	55.5	1843.5	1.37832
-	YDR220C	3	6	16	344	1242.5	3.61192	42	810	0.651911
GTB1	YDR221W	3	6	14	231.5	1104	4.7689	31	982	0.889493
-	YDR222W	3	6	12	174.5	1018.5	5.83668	33	124.5	0.122239
CRF1	YDR223W	3	6	10	374	1303	3.48396	44	27	0.0207214
HTA1	YDR225W	3	6	8	348	1176	3.37931	46.5	482.5	0.410289
ADK1	YDR226W	16	15	13	39	167.5	4.29487	34.5	34.5	0.20597
SIR4	YDR227W	3	6	6	484.5	1301.5	2.68627	62.5	46.5	0.035728	0.0310678	MEDIUM CONF.
IVY1	YDR229W	3	6	4	403.5	1248.5	3.09418	58	1212.5	0.971165
-	YDR230W	16	15	11	23.5	289.5	12.3191	34.5	1301	4.49396
COX20	YDR231C	16	15	9	36.5	282	7.72603	33	1472	5.21986
RTN1	YDR233C	3	6	2	352.5	1192	3.38156	80.5	1329	1.11493	0.969507
LYS4	YDR234W	3	8	22	235.5	977	4.14862	30	312	0.319345
MRPL7	YDR237W	16	15	7	34.5	225	6.52174	35.5	983.5	4.37111
-	YDR239C	3	8	20	137	873	6.37226	20	1106.5	1.26747
BUD26	YDR241W	3	8	18	414	1256	3.03382	52.5	31.5	0.0250796
AMD2	YDR242W	14	12	10	63.5	350	5.51181	78	1391.5	3.97571	1.4199
PEX5	YDR244W	3	8	16	322	1136.5	3.5295	46.5	1613.5	1.41971
MNN10	YDR245W	3	8	14	139	612.5	4.40647	22	19	0.0310204
VHS1	YDR247W	3	8	12	399	1248	3.12782	40	10.5	0.00841346
-	YDR248C	3	8	10	243.5	1111.5	4.56468	39.5	1083	0.974359
-	YDR249C	3	8	8	354	1213	3.42655	38.5	205	0.169002
-	YDR250C	3	8	6	372.5	1215.5	3.26309	54.5	557.5	0.458659
PAM1	YDR251W	3	8	4	162.5	914	5.62462	38.5	1244	1.36105
BTT1	YDR252W	3	8	2	319.5	1093.5	3.42254	74	929.5	0.850023	0.73915
MET32	YDR253C	3	10	22	124.5	730.5	5.86747	27	1506	2.0616
CHL4	YDR254W	3	10	20	152.5	961.5	6.30492	30.5	219	0.227769
RMD5	YDR255C	3	10	18	512	1357.5	2.65137	73	300.5	0.221363	0.192489	MEDIUM CONF.
CTA1	YDR256C	3	10	16	572.5	1400	2.44541	63.5	1107	0.790714	0.687578
RKM4	YDR257C	3	10	14	508.5	1383	2.71976	60.5	1848.5	1.33659	1.16225	RESISTANT
HSP78	YDR258C	3	10	12	334.5	1203	3.59641	45	1139.5	0.947215
YAP6	YDR259C	3	10	10	390.5	1258.5	3.22279	46.5	1271.5	1.01033
SWM1	YDR260C	3	10	8	450	1296.5	2.88111	56.5	936	0.721944
EXG2	YDR261C	3	10	6	366	1230.5	3.36202	43.5	901	0.732223
-	YDR262W	3	10	4	337	1145	3.39763	53	1289.5	1.1262
DIN7	YDR263C	3	10	2	407.5	1153	2.82945	98	1588	1.37728	1.19763
AKR1	YDR264C	16	15	5	47.5	184	3.87368	61.5	977	5.30978	1.89635
PEX10	YDR265W	3	12	22	101	622.5	6.16337	25.5	16	0.0257028
HEL2	YDR266C	3	12	20	281.5	1180.5	4.19361	30	19	0.0160949
MSW1	YDR268W	16	15	3	48	277.5	5.78125	48.5	1151	4.14775
-	YDR269C	14	12	8	56.5	380	6.72566	294	1283	3.37632	2.65852
CCC2	YDR270W	3	12	18	533	1335	2.50469	74	1802.5	1.35019	1.17408	RESISTANT
-	YDR271C	14	12	6	51	354	6.94118	385.5	1296	3.66102	2.88269
GLO2	YDR272W	3	12	16	333.5	1158	3.47226	44.5	1352.5	1.16796
DON1	YDR273W	3	12	14	342.5	1191	3.47737	43.5	1103.5	0.926532
-	YDR274C	3	12	12	349	1197	3.4298	30.5	16	0.0133668
BSC2	YDR275W	3	12	10	545	1362.5	2.5	53.5	970.5	0.712294
PMP3	YDR276C	3	12	8	112.5	375.5	3.33778	32.5	21	0.0559254
MTH1	YDR277C	3	12	6	225.5	983	4.3592	39	1287.5	1.30977
-	YDR278C	3	12	4	301	1047.5	3.48007	46.5	1308.5	1.24916
RNH202	YDR279W	3	12	2	301	1090	3.62126	84.5	1869	1.71468	1.49103	RESISTANT
PHM6	YDR281C	3	14	22	106	634	5.98113	32	547.5	0.863565
MRX10	YDR282C	3	14	20	94.5	661	6.99471	26.5	363.5	0.549924
GCN2	YDR283C	16	15	1	38	261	6.86842	59	1055	4.04215
DPP1	YDR284C	3	14	18	211.5	1093.5	5.17021	20.5	318	0.290809
ZIP1	YDR285W	3	14	16	285	1184.5	4.15614	61.5	1559	1.31617	1.14449
MGP12	YDR286C	3	14	14	392	1212	3.09184	46	358	0.29538
INM2	YDR287W	3	14	12	355	1203	3.38873	42.5	937	0.778886
RTT103	YDR289C	3	14	10	359.5	1111	3.0904	52	1111	1
-	YDR290W	14	14	18	48.5	275.5	5.68041	76	1318	4.78403	1.70858
HRQ1	YDR291W	3	14	8	347.5	1166.5	3.35683	39.5	621.5	0.53279
SSD1	YDR293C	3	14	6	141	861.5	6.10993	35.5	29	0.0336622
DPL1	YDR294C	3	14	4	114.5	731	6.38428	40.5	258	0.352941
HDA2	YDR295C	16	1	24	91.5	333.5	3.64481	75.5	1503	4.50675	1.60955
MHR1	YDR296W	16	1	22	75	336	4.48	70.5	1429.5	4.25446	1.51945
SUR2	YDR297W	3	14	2	164.5	866.5	5.26748	42	535	0.617426
ATP5	YDR298C	16	1	20	56	285	5.08929	50.5	1405.5	4.93158
PRO1	YDR300C	16	1	18	41.5	65.5	1.57831	54	29	0.442748
CPR5	YDR304C	3	2	23	235	1127.5	4.79787	91	1557.5	1.38137	1.2012
HNT2	YDR305C	3	2	21	161	996.5	6.18944	71	1657.5	1.66332	1.44637	RESISTANT
PFU1	YDR306C	3	2	19	426.5	1373.5	3.2204	85.5	1927	1.40299	1.21999	RESISTANT
PMT7	YDR307W	3	2	17	295	1199	4.06441	63.5	1698	1.41618	1.23146	RESISTANT
GIC2	YDR309C	3	2	15	534	1401.5	2.62453	66	1228.5	0.876561	0.762227
SUM1	YDR310C	3	2	13	396.5	1330	3.35435	156	1885	1.41729	1.16172	RESISTANT
SSF2	YDR312W	3	2	11	251	1137.5	4.53187	55	1520.5	1.3367
PIB1	YDR313C	3	2	9	172	1012	5.88372	64.5	1386.5	1.37006	1.19136
RAD34	YDR314C	3	2	7	132.5	912	6.88302	62	1630	1.78728	1.55416
IPK1	YDR315C	3	2	5	121	632.5	5.22727	71	1751.5	2.76917	2.40797	RESISTANT
OMS1	YDR316W	3	2	3	132	741.5	5.61742	46	1475	1.98921
HIM1	YDR317W	3	4	23	559	1372.5	2.45528	125	1782.5	1.29872	1.06453	RESISTANT
MCM21	YDR318W	3	4	21	400.5	1257.5	3.13983	88	1792.5	1.42545	1.23952	RESISTANT
YFT2	YDR319C	3	4	19	314	1200	3.82166	60	1546	1.28833
SWA2	YDR320C	3	4	17	183	992	5.42077	54.5	1418.5	1.42994
ASP1	YDR321W	3	4	15	306.5	1206.5	3.93638	57.5	1496	1.23995
MRPL35	YDR322W	16	1	16	47.5	235.5	4.95789	42.5	1421.5	6.03609
PEP7	YDR323C	16	1	14	67	267	3.98507	55.5	32	0.11985
YSP2	YDR326C	14	14	16	38	286	7.52632	61	1125	3.93357	1.40485
PEX3	YDR329C	3	4	13	505.5	1366.5	2.70326	67.5	1761.5	1.28906	1.12092	RESISTANT
UBX5	YDR330W	3	4	11	417	1265	3.03357	50	1180.5	0.933202
IRC3	YDR332W	3	4	9	377.5	1159.5	3.07152	88.5	1941.5	1.67443	1.45602	RESISTANT
RQC1	YDR333C	3	4	7	231.5	1123.5	4.85313	45	475.5	0.423231
SWR1	YDR334W	3	4	5	234.5	1031	4.39659	64.5	1461.5	1.41756	1.23266
MSN5	YDR335W	3	4	3	150	840	5.6	96.5	1469.5	1.7494	1.52122
MRX8	YDR336W	3	6	23	477.5	1328	2.78115	120	1518.5	1.14345	0.994303
MRPS28	YDR337W	16	1	12	60.5	344	5.68595	54.5	1399.5	4.06831
-	YDR338C	3	6	21	291	1199	4.12027	71	1571	1.31026	1.13936
-	YDR340W	3	6	19	528.5	1393.5	2.63671	64.5	360	0.258342	0.224645	MEDIUM CONF.
-	YDR344C	3	6	17	458.5	1351.5	2.94766	69.5	741	0.54828	0.476765
HXT3	YDR345C	3	6	15	275.5	1145.5	4.15789	41.5	1310.5	1.14404
SVF1	YDR346C	3	6	13	341	1251.5	3.67009	46	1119	0.894127
MRP1	YDR347W	16	1	10	52	159.5	3.06731	49	1503	9.4232
PAL1	YDR348C	3	6	11	475.5	1332	2.80126	51	28.5	0.0213964
YPS7	YDR349C	3	6	9	328.5	1187	3.61339	49	1849.5	1.55813
ATP22	YDR350C	16	1	8	43	124.5	2.89535	42	1573	12.6345
SBE2	YDR351W	3	6	7	344	1182.5	3.4375	48	1012	0.855814
YPQ2	YDR352W	3	6	5	285	1119.5	3.92807	49	224	0.200089
TRP4	YDR354W	3	6	3	272	1085.5	3.99081	73	1542	1.42054	1.23526
CNL1	YDR357C	3	8	23	211	1062.5	5.03555	64	1447	1.36188	1.18425
GGA1	YDR358W	3	8	21	506	1365.5	2.69862	89	1281	0.938118	0.815755
EAF1	YDR359C	3	8	19	98.5	436	4.4264	39.5	18.5	0.0424312
OPI7	YDR360W	3	8	17	278	1094.5	3.93705	58	1555	1.42074
ESC2	YDR363W	3	8	15	179.5	890	4.95822	42.5	1537.5	1.72753
SEM1	YDR363W-A	3	8	13	383	1253.5	3.27285	49.5	779.5	0.621859
CDC40	YDR364C	16	1	6	57.5	130	2.26087	72	45	0.346154	0.123626	MEDIUM CONF.
YPR1	YDR368W	3	8	11	339.5	1254.5	3.69514	47	56	0.0446393
XRS2	YDR369C	3	8	9	206	848	4.1165	52.5	612.5	0.722288
DXO1	YDR370C	3	8	7	240.5	1066.5	4.43451	48.5	553	0.518519
CTS2	YDR371W	3	8	5	282.5	1127	3.98938	48.5	1122.5	0.996007
VPS74	YDR372C	3	8	3	326.5	1154.5	3.53599	77.5	1533.5	1.32828	1.15503
PHO92	YDR374C	3	10	23	434	1297.5	2.98963	108.5	1548.5	1.19345	1.03778
BCS1	YDR375C	3	10	21	444	1346	3.03153	90.5	1914.5	1.42236	1.23684	RESISTANT
ATP17	YDR377W	16	1	4	12.5	15	1.2	11	22.5	1.5
LSM6	YDR378C	3	10	19	150.5	679.5	4.51495	62.5	20	0.0294334	0.0255943	MEDIUM CONF.
RGA2	YDR379W	3	10	17	435	1300.5	2.98966	55.5	531.5	0.408689
ARO10	YDR380W	3	10	15	374	1289	3.44652	51.5	1630.5	1.26493
RPP2B	YDR382W	3	10	13	154	677.5	4.39935	27.5	28.5	0.0420664
NKP1	YDR383C	3	10	11	380.5	1239	3.25624	53.5	656.5	0.529863
ATO3	YDR384C	3	10	9	182.5	969	5.30959	31	1239	1.27864
EFT2	YDR385W	3	10	7	201.5	969	4.80893	43.5	1373	1.41692
MUS81	YDR386W	3	10	5	120	721.5	6.0125	52.5	761.5	1.05544
CIN10	YDR387C	3	10	3	132	834.5	6.32197	47.5	1410.5	1.69023
RVS167	YDR388W	3	12	23	152	838.5	5.51645	46	31.5	0.0375671
SAC7	YDR389W	3	12	21	451.5	1366	3.02547	86.5	1023.5	0.749268	0.651537
-	YDR391C	3	12	19	368	1223	3.32337	74.5	1656.5	1.35446	1.17779	RESISTANT
SPT3	YDR392W	3	12	17	134.5	627.5	4.66543	47.5	1611.5	2.56813
SHE9	YDR393W	3	12	15	394.5	1262	3.19899	53.5	1627.5	1.28962
SXM1	YDR395W	3	12	13	351	1260	3.58974	43.5	85.5	0.0678571
HPT1	YDR399W	3	12	11	361	1218.5	3.37535	52	429	0.352072
URH1	YDR400W	3	12	9	400.5	1268	3.16604	54	541	0.426656
-	YDR401W	3	12	7	330	1172.5	3.55303	40.5	1138.5	0.971002
DIT2	YDR402C	3	12	5	276	1076.5	3.90036	56	962	0.893637
DIT1	YDR403W	3	12	3	105	665.5	6.3381	40	713	1.07137
MRP20	YDR405W	16	1	2	72.5	344	4.74483	65	1229	3.57267	1.27596
PDR15	YDR406W	3	14	23	158.5	872	5.50158	55.5	661	0.758028
ADE8	YDR408C	3	14	21	154	747.5	4.8539	84.5	1613.5	2.15853	1.87698
SIZ1	YDR409W	3	14	19	373.5	1231.5	3.29719	64.5	1496	1.21478	1.05633
STE14	YDR410C	3	14	17	195.5	1021.5	5.22506	45.5	1144.5	1.12041
DFM1	YDR411C	3	14	15	347.5	1219.5	3.50935	53.5	1574.5	1.2911
ERD1	YDR414C	3	14	13	227.5	1017.5	4.47253	59	774	0.760688
-	YDR415C	3	14	11	228	1057	4.63596	46	1878.5	1.7772
RPL12B	YDR418W	16	3	24	71.5	176	2.46154	69.5	24	0.136364	0.0487013	MEDIUM CONF.
RAD30	YDR419W	3	14	9	287.5	1138.5	3.96	47.5	920.5	0.80852
HKR1	YDR420W	3	14	7	104.5	833.5	7.97608	34.5	1305	1.56569
ARO80	YDR421W	3	14	5	85.5	655.5	7.66667	29.5	817.5	1.24714
SIP1	YDR422C	3	14	3	94.5	619	6.55026	35	498	0.804523
CAD1	YDR423C	4	3	22	629.5	1154	1.8332	60	1168.5	1.01256
DYN2	YDR424C	4	3	20	678	1207	1.78024	63	1296.5	1.07415	0.73572
SNX41	YDR425W	4	3	18	702	1223	1.74217	82	1198.5	0.979967	0.67121
-	YDR426C	4	3	16	684.5	1224	1.78817	67.5	1286.5	1.05106	0.719906
BNA7	YDR428C	4	3	14	484.5	1098	2.26625	48.5	920	0.837887
CYM1	YDR430C	4	3	12	745	1247.5	1.6745	126.5	1171	0.938677	0.769408
-	YDR431W	4	3	10	561.5	1096.5	1.9528	82	1030	0.939352	0.643392
NPL3	YDR432W	16	3	22	118	446	3.77966	57.5	140.5	0.315022
-	YDR433W	15	7	23	114.5	309	2.69869	68.5	41.5	0.134304	0.0479658	MEDIUM CONF.
-	YDR433W	15	8	23	106.5	215.5	2.02347	48	34.5	0.160093
-	YDR433W	15	8	24	63	226	3.5873	35.5	15	0.0663717
-	YDR433W	15	7	24	75.5	198	2.62252	34.5	25	0.126263
PPM1	YDR435C	4	3	8	637	1173.5	1.84223	204	1226.5	1.04516	0.856692
PPZ2	YDR436W	4	3	6	266	908.5	3.41541	85.5	1021	1.12383	0.769747
THI74	YDR438W	4	3	4	734.5	1202	1.63649	159	1139	0.947587	0.776711
LRS4	YDR439W	4	3	2	98	668	6.81633	55.5	854.5	1.27919
DOT1	YDR440W	4	5	22	709	1205.5	1.70028	68.5	1243.5	1.03152	0.706522
APT2	YDR441C	4	5	20	656.5	1192.5	1.81645	71	1126.5	0.944654	0.647023
-	YDR442W	16	3	20	27	121.5	4.5	14	174.5	1.43621
SSN2	YDR443C	16	3	18	53.5	336	6.28037	58.5	1118.5	3.32887
-	YDR444W	14	14	14	38	271.5	7.14474	89	1280.5	4.71639	1.68443
-	YDR445C	4	5	18	437.5	1052	2.40457	48.5	880.5	0.836977
ECM11	YDR446W	4	5	16	654	1184	1.8104	200	1306.5	1.10346	0.904478
RPS17B	YDR447C	4	5	14	647.5	1188.5	1.83552	65	639.5	0.538073	0.368543
ADA2	YDR448W	16	3	16	33.5	123.5	3.68657	32	19	0.153846
RPS18A	YDR450W	16	3	14	96	498.5	5.19271	71	53	0.106319	0.0379711	MEDIUM CONF.
YHP1	YDR451C	4	5	12	433	1038.5	2.39838	60.5	1050	1.01107	0.692516
PPN1	YDR452W	4	5	10	634	1173.5	1.85095	160.5	1118.5	0.953132	0.781255
TSA2	YDR453C	4	5	8	619	1154.5	1.86511	102.5	1061.5	0.919446	0.629757
-	YDR455C	4	5	6	739	1197.5	1.62043	146.5	1027.5	0.858038	0.703309
NHX1	YDR456W	16	3	12	76.5	504	6.58824	47.5	30	0.0595238
TOM1	YDR457W	16	3	10	64.5	448.5	6.95349	79.5	262	0.584169	0.208632	MEDIUM CONF.
HEH2	YDR458C	4	5	4	716	1216	1.69832	151.5	1129.5	0.928865	0.761365
PFA5	YDR459C	4	5	2	319.5	915.5	2.86541	78	944.5	1.03168	0.706628
MFA1	YDR461W	14	14	23	76.5	466.5	6.09804	83	1400	3.00107	1.07181
MRPL28	YDR462W	16	3	8	43	196.5	4.56977	29.5	24	0.122137
STP1	YDR463W	4	7	22	563.5	1119.5	1.98669	103.5	1292.5	1.15453	0.790776
RMT2	YDR465C	4	7	20	616.5	1183	1.9189	67.5	1001	0.846154	0.579557
PKH3	YDR466W	4	7	18	669	1201	1.79522	117.5	1172	0.975853	0.668393
-	YDR467C	4	7	16	686.5	1220	1.77713	182.5	1173.5	0.961885	0.788431
SDC1	YDR469W	4	7	14	639	1132	1.77152	77.5	886	0.782686	0.536086
UGO1	YDR470C	16	3	6	27	66	2.44444	42	530.5	8.03788
RPL27B	YDR471W	4	7	12	623	1131	1.81541	117	1155.5	1.02166	0.699769
-	YDR474C	4	7	10	443.5	1039.5	2.34386	86	911	0.876383	0.600262
JIP4	YDR475C	4	7	8	628.5	1179.5	1.87669	135	926.5	0.785502	0.643854
-	YDR476C	4	7	6	656.5	1170	1.78218	126	949.5	0.811538	0.665195
SNF1	YDR477W	14	14	12	48	305.5	6.36458	52	547.5	1.79214
PEX29	YDR479C	4	7	4	726	1217.5	1.677	224.5	1151.5	0.945791	0.775238
DIG2	YDR480W	4	7	2	160	789.5	4.93438	62	1073.5	1.35972	0.931316
PHO8	YDR481C	4	9	22	616.5	1151.5	1.8678	65	1032.5	0.896657	0.614148
CWC21	YDR482C	4	9	20	620	1177	1.89839	68	987	0.838573	0.574365
KRE2	YDR483W	4	9	18	476	1031.5	2.16702	93.5	1101.5	1.06786	0.731413
KRE2	YDR483W	14	14	10	34.5	221	6.4058	52	870	3.93665
VPS52	YDR484W	16	3	4	157	706	4.49682	90	1092	1.54674	0.552408
VPS72	YDR485C	4	9	16	633	1167.5	1.84439	166	1189	1.01842	0.834767
VPS60	YDR486C	4	9	14	319	950	2.97806	41	1018.5	1.07211
PAC11	YDR488C	4	9	12	657	1152	1.75342	179.5	1061.5	0.921441	0.755279
PKH1	YDR490C	4	9	10	695	1215.5	1.74892	158	1226	1.00864	0.826753
-	YDR491C	4	9	8	694	1195.5	1.72262	121	926.5	0.77499	0.635237
IZH1	YDR492W	4	9	6	604.5	1128	1.866	85.5	810.5	0.718528	0.492143
MZM1	YDR493W	14	14	8	56.5	319.5	5.65487	74	1298.5	4.06416	1.45149
RSM28	YDR494W	4	9	4	579.5	1101	1.89991	87.5	958.5	0.870572	0.596282
VPS3	YDR495C	16	3	2	65	193.5	2.97692	67.5	46	0.237726	0.0849022	MEDIUM CONF.
PUF6	YDR496C	4	9	2	148.5	702	4.72727	60	972	1.38462
ITR1	YDR497C	4	11	22	424.5	1013	2.38634	50	1021	1.0079
RPL37B	YDR500C	4	11	20	635.5	1091.5	1.71755	47.5	202.5	0.185525
PLM2	YDR501W	4	11	18	669	1190	1.77877	59.5	1198.5	1.00714
SAM2	YDR502C	14	14	6	32.5	214.5	6.6	58	724.5	3.37762
LPP1	YDR503C	4	11	16	651.5	1140	1.74981	114	1025.5	0.899561	0.616138
SPG3	YDR504C	4	11	14	674	1200.5	1.78116	211	1237.5	1.03082	0.844935
PSP1	YDR505C	4	11	12	618.5	1156.5	1.86985	104	1218	1.05318	0.721355
GMC1	YDR506C	4	11	10	385.5	1002	2.59922	71.5	910	0.908184	0.622044
GIN4	YDR507C	16	5	24	77	311	4.03896	65	1078.5	3.46785	1.23852
GNP1	YDR508C	4	11	8	665	1192.5	1.79323	162.5	871.5	0.730818	0.599031	HIGH CONF.
-	YDR509W	4	11	6	647	1113	1.72025	139.5	1198.5	1.07682	0.882639
SDH7	YDR511W	4	11	4	607	1085.5	1.7883	64.5	964.5	0.888531	0.608583
EMI1	YDR512C	4	11	2	106.5	609	5.71831	53	1246.5	2.0468
GRX2	YDR513W	4	13	22	473.5	1090.5	2.30306	52	1181.5	1.08345
-	YDR514C	4	13	20	638.5	1168	1.82929	76	1184.5	1.01413	0.694607
SLF1	YDR515W	14	14	4	56.5	290.5	5.14159	86.5	1170.5	4.02926	1.43902
EMI2	YDR516C	4	13	18	527	1137	2.1575	46	1192	1.04837
GRH1	YDR517W	4	13	16	645.5	1210.5	1.87529	73.5	1256.5	1.038	0.710959
EUG1	YDR518W	16	5	22	60.5	303	5.00826	49	982	3.24092
FPR2	YDR519W	4	13	14	667	1209	1.81259	102	1193	0.986766	0.675867
URC2	YDR520C	4	13	12	656	1214.5	1.85137	89	1152.5	0.94895	0.649966
-	YDR521W	16	5	20	8.5	11	1.29412	9	20	1.81818
SPS2	YDR522C	4	13	10	458.5	1063	2.31843	66	1145.5	1.07761	0.738089
SPS1	YDR523C	16	5	18	15.5	10.5	0.677419	9	11.5	1.09524
AGE1	YDR524C	4	13	8	693.5	1229	1.77217	81	1183	0.962571	0.659295
API2	YDR525W	4	13	6	482.5	1095.5	2.27047	64.5	1176.5	1.07394	0.735575
SNA2	YDR525W-A	4	13	4	211.5	905.5	4.28132	40	944	1.04252
HLR1	YDR528W	4	13	2	194.5	839	4.31362	38.5	1138.5	1.35697
QCR7	YDR529C	16	5	16	132.5	706	5.3283	65.5	1430	2.0255	0.723391
APA2	YDR530C	4	15	22	87.5	646.5	7.38857	28	1128	1.74478
KRE28	YDR532C	4	15	20	55.5	299.5	5.3964	32.5	34.5	0.115192
HSP31	YDR533C	4	15	18	215.5	899.5	4.17401	46.5	1238.5	1.37688
FIT1	YDR534C	4	15	16	243	954.5	3.92798	49	1290.5	1.35202
-	YDR535C	4	15	14	365.5	1029	2.81532	54	1183	1.14966
STL1	YDR536W	4	15	12	296	986.5	3.33277	57	1088.5	1.1034
-	YDR537C	4	15	10	141	777	5.51064	25.5	1158.5	1.49099
PAD1	YDR538W	4	15	8	249	958.5	3.8494	43.5	1042	1.08712
FDC1	YDR539W	4	15	6	201	899.5	4.47512	44.5	1365.5	1.51807
IRC4	YDR540C	4	15	4	154.5	810	5.24272	43.5	1184.5	1.46235
-	YDR541C	4	15	2	105.5	639.5	6.06161	42	1115.5	1.74433
IRC22	YEL001C	4	3	23	109.5	718	6.55708	46	1383	1.92618
GIM4	YEL003W	4	3	21	80.5	560	6.95652	39	43	0.0767857
YEA4	YEL004W	4	3	19	55	547	9.94545	30	982	1.79525
VAB2	YEL005C	4	3	17	107.5	648.5	6.03256	48.5	1032.5	1.59214
YEA6	YEL006W	4	3	15	88	651	7.39773	40.5	1162	1.78495
MIT1	YEL007W	4	3	13	31.5	277.5	8.80952	18.5	1059	3.81622
-	YEL008W	4	3	11	52	433.5	8.33654	34.5	1047	2.41522
GCN4	YEL009C	16	5	14	213	874	4.10329	62	1207.5	1.38158	0.493421
-	YEL010W	4	3	9	76.5	602	7.86928	54.5	1043.5	1.73339
GLC3	YEL011W	4	3	7	109	729	6.68807	79.5	1116.5	1.53155	1.04901
UBC8	YEL012W	4	3	5	42.5	358.5	8.43529	55.5	1011	2.82008
VAC8	YEL013W	4	3	3	55	207	3.76364	29	213	1.02899
-	YEL014C	4	5	23	82.5	632.5	7.66667	47	1096.5	1.7336
EDC3	YEL015W	4	5	21	171	771	4.50877	45	1179.5	1.52983
NPP2	YEL016C	4	5	19	222.5	888	3.99101	75.5	999.5	1.12556	0.770934
PMP2	YEL017C-A	4	5	17	230	881	3.83043	75.5	1236.5	1.40352	0.961314
GTT3	YEL017W	4	5	15	321.5	993.5	3.0902	102.5	888.5	0.894313	0.612543
PXP1	YEL020C	4	5	13	327	981	3	100.5	1012.5	1.03211	0.706925
-	YEL023C	4	5	11	234	889	3.79915	69	916.5	1.03093	0.706119
-	YEL025C	4	5	9	280.5	965.5	3.44207	126	1049.5	1.087	0.890985
VMA3	YEL027W	16	5	12	75.5	307	4.06623	49	34.5	0.112378
-	YEL028W	4	5	7	222	876.5	3.9482	113.5	1103	1.25841	0.861927
BUD16	YEL029C	16	5	10	21	59	2.80952	37.5	1458.5	24.7203
ECM10	YEL030W	4	5	5	63	588.5	9.34127	61.5	962.5	1.63551	1.12022
SPF1	YEL031W	4	5	3	72	308	4.27778	46	929.5	3.01786
MTC7	YEL033W	4	7	23	205.5	827.5	4.02676	70	1407.5	1.70091	1.165
ANP1	YEL036C	16	5	8	92	364	3.95652	79.5	1040	2.85714	1.02041
RAD23	YEL037C	4	7	21	128	735.5	5.74609	42	1081.5	1.47043
UTR4	YEL038W	4	7	19	197	836	4.24365	53.5	1064	1.27273
CYC7	YEL039C	4	7	17	176.5	831	4.70822	59	1100.5	1.32431
UTR2	YEL040W	4	7	15	231	920	3.98268	49.5	1072.5	1.16576
YEF1	YEL041W	4	7	13	295	928	3.14576	72.5	862.5	0.929418	0.636588
GDA1	YEL042W	4	7	11	123.5	736.5	5.96356	45	979	1.32926
GTA1	YEL043W	4	7	9	190	865	4.55263	85.5	989	1.14335	0.783118
IES6	YEL044W	16	5	6	46	170.5	3.70652	58	31.5	0.184751
-	YEL045C	16	5	4	72.5	139.5	1.92414	73	726	5.2043	1.85868
GLY1	YEL046C	16	5	2	44	67	1.52273	61	757.5	11.306	4.03785
FRD1	YEL047C	4	7	7	190.5	858	4.50394	103.5	1275	1.48601	1.01782
TCA17	YEL048C	4	7	5	149	746	5.00671	82.5	1154	1.54692	1.05953
PAU2	YEL049W	4	7	3	103.5	634.5	6.13043	31.5	851.5	1.342
RML2	YEL050C	16	7	24	50.5	121	2.39604	47.5	1358	11.2231
VMA8	YEL051W	16	7	22	80.5	212.5	2.63975	41	21.5	0.101176
AFG1	YEL052W	4	9	23	79	612.5	7.75316	43	370.5	0.604898
MAK10	YEL053C	4	9	21	136.5	702.5	5.14652	46.5	935	1.33096
RPL12A	YEL054C	16	7	20	78	258.5	3.3141	71.5	37	0.143133	0.0511191	MEDIUM CONF.
HAT2	YEL056W	4	9	19	248.5	904.5	3.63984	57.5	1085	1.19956
SDD1	YEL057C	4	9	17	81.5	605.5	7.42945	32	682.5	1.12717
HHY1	YEL059W	4	9	15	70	387	5.52857	26.5	225	0.581395
PRB1	YEL060C	4	9	13	178	817	4.58989	77.5	1076	1.31701	0.902064
CIN8	YEL061C	4	9	11	177	787.5	4.44915	86	1037.5	1.31746	0.90237
NPR2	YEL062W	4	9	9	235.5	787.5	3.34395	72.5	261	0.331429	0.227006	MEDIUM CONF.
CAN1	YEL063C	4	9	7	108	718	6.64815	62	448.5	0.624652	0.427844
AVT2	YEL064C	4	9	5	125	706.5	5.652	65	1068	1.51168	1.0354
SIT1	YEL065W	4	9	3	118.5	741.5	6.25738	50.5	1124	1.51585
HPA3	YEL066W	4	11	23	85	584	6.87059	49	1051	1.79966
-	YEL067C	4	11	21	111.5	686.5	6.15695	38	908.5	1.32338
-	YEL068C	4	11	19	522.5	1061	2.03062	85	1112.5	1.04854	0.718177
DLD3	YEL071W	4	11	17	609	1140.5	1.87274	94	1143.5	1.00263	0.686733
MNN1	YER001W	4	11	15	621	1129.5	1.81884	161.5	1127.5	0.998229	0.818221
NOP16	YER002W	4	11	13	558.5	1112	1.99105	112	1156	1.03957	0.712033
FMP52	YER004W	4	11	11	437.5	1068	2.44114	98	1023	0.957865	0.656072
YND1	YER005W	4	11	9	239.5	893	3.7286	55.5	724.5	0.81131
TMA20	YER007C-A	4	11	7	98	614.5	6.27041	46.5	741	1.20586
PAC2	YER007W	4	11	5	47	345	7.34043	16.5	483.5	1.40145
-	YER010C	4	11	3	84	600	7.14286	46	1161	1.935
TIR1	YER011W	4	13	23	97.5	673.5	6.90769	42.5	1153.5	1.71269
BUD25	YER014C-A	16	7	18	67.5	183.5	2.71852	54.5	24	0.13079
BIM1	YER016W	4	13	21	139	681	4.89928	56.5	1038	1.52423
AFG3	YER017C	16	7	16	78.5	402.5	5.12739	66.5	910	2.26087	0.807453
SBH2	YER019C-A	4	13	19	95	627.5	6.60526	40.5	830	1.32271
ISC1	YER019W	4	13	17	122	639.5	5.2418	44.5	39	0.0609851
GPA2	YER020W	4	13	15	113	708.5	6.26991	51	1169.5	1.65067
YAT2	YER024W	4	13	13	229	913.5	3.98908	59.5	1064	1.16475
GAL83	YER027C	4	13	11	79	626	7.92405	37.5	1070.5	1.71006
MIG3	YER028C	4	13	9	100.5	701	6.97512	36.5	1122.5	1.60128
CHZ1	YER030W	4	13	7	102	712.5	6.98529	37.5	799	1.1214
YPT31	YER031C	4	13	5	93	658	7.07527	40	941	1.43009
FIR1	YER032W	4	13	3	84.5	602	7.12426	44.5	896	1.48837
ZRG8	YER033C	4	15	23	68	541	7.95588	37.5	1161	2.14603
-	YER034W	4	15	21	67	545	8.13433	28	1286	2.35963
EDC2	YER035W	4	15	19	47.5	441.5	9.29474	29	1284	2.90827
FMP49	YER038W-A	4	15	17	61.5	570.5	9.27642	38	1183	2.07362
HVG1	YER039C	4	15	15	53	532.5	10.0472	42.5	1097	2.06009
-	YER039C-A	4	15	11	52.5	518	9.86667	31.5	586.5	1.13224
GLN3	YER040W	16	7	14	182.5	778	4.26301	87	820	1.05398	0.376423
YEN1	YER041W	4	15	13	51.5	530	10.2913	37	1352	2.55094
MXR1	YER042W	4	15	9	54.5	500.5	9.18349	36	1213	2.42358
ERG28	YER044C	16	7	12	9.5	21.5	2.26316	12.5	29.5	1.37209
MEI4	YER044C-A	4	15	7	54.5	531	9.74312	32.5	1304	2.45574
ACA1	YER045C	4	15	5	60.5	526	8.69421	30.5	1177	2.23764
SPO73	YER046W	4	15	3	72.5	550	7.58621	43.5	913.5	1.66091
-	YER046W-A	4	2	22	96.5	621.5	6.44041	37.5	1143	1.8391
SAP1	YER047C	4	2	20	79.5	641	8.06289	35.5	921.5	1.4376
CAJ1	YER048C	4	2	18	63.5	543.5	8.55906	36.5	1135	2.08832
TPA1	YER049W	4	2	16	107.5	730	6.7907	49	1057	1.44795
RSM18	YER050C	16	7	10	112	736.5	6.57589	69.5	1106	1.5017	0.53632
JHD1	YER051W	4	2	14	124	751	6.05645	35	1108	1.47537
HOM3	YER052C	4	2	12	77.5	656	8.46452	31	1021.5	1.55716
PIC2	YER053C	4	2	10	172	844.5	4.90988	62	922.5	1.09236	0.748193
GIP2	YER054C	4	2	8	166	832	5.01205	54.5	967.5	1.16286
HIS1	YER055C	4	2	6	46.5	509	10.9462	47	1080.5	2.12279
FCY2	YER056C	4	2	4	84	639	7.60714	33	1012	1.58372
RPL34A	YER056C-A	4	2	2	106.5	610.5	5.73239	87.5	1218	1.99509	1.3665
HMF1	YER057C	4	4	22	79.5	475.5	5.98113	31	27.5	0.0578339
PET117	YER058W	16	7	8	108	737.5	6.8287	108	1300	1.76271	0.62954
PCL6	YER059W	4	4	20	198	850	4.29293	29	445.5	0.524118
FCY21	YER060W	4	4	18	217	893.5	4.11751	50	1220.5	1.36598
FCY22	YER060W-A	4	4	16	277.5	770.5	2.77658	41	104	0.134977
CEM1	YER061C	4	4	14	41	417	10.1707	19.5	1307	3.13429
GPP2	YER062C	4	4	12	246.5	928	3.76471	55	817	0.880388
THO1	YER063W	4	4	10	171.5	800	4.66472	47	981.5	1.22687
VHR2	YER064C	4	4	8	262.5	927.5	3.53333	95.5	1180.5	1.27278	0.871765
ICL1	YER065C	4	4	6	256	922	3.60156	85	1104	1.1974	0.820135
-	YER066C-A	4	4	4	243	898.5	3.69753	59.5	1116	1.24207
RRT13	YER066W	4	4	2	53	426	8.03774	46	1036.5	2.4331
-	YER067C-A	4	6	22	248	923	3.72177	38.5	835	0.904659
RGI1	YER067W	4	6	20	223	882.5	3.9574	40	585.5	0.663456
-	YER068C-A	16	7	6	424	996.5	2.35024	107.5	868	0.871049	0.311089
MOT2	YER068W	16	7	4	235	585	2.48936	114	1099.5	1.87949	0.671245
ARG5,6	YER069W	4	6	18	175.5	811	4.62108	40	972	1.19852
RNR1	YER070W	16	7	2	68	144	2.11765	74	1159.5	8.05208	2.87574
TDA2	YER071C	4	6	16	187.5	840.5	4.48267	47	1067	1.26948
VTC1	YER072W	4	6	14	567	1133	1.99824	205.5	1205	1.06355	0.871761
ALD5	YER073W	4	6	12	482.5	1100	2.27979	88	1277	1.16091	0.795143
RPS24A	YER074W	4	6	10	108.5	616.5	5.68203	34.5	595.5	0.965937
PTP3	YER075C	4	6	8	311.5	989	3.17496	98.5	939	0.949444	0.650304
MRX1	YER077C	4	6	6	284	941	3.31338	89.5	986	1.04782	0.717686
ICP55	YER078C	4	6	4	342.5	954.5	2.78686	70	924.5	0.96857	0.663404
-	YER079W	4	6	2	275	893.5	3.24909	112.5	1158.5	1.29659	0.888073
AIM9	YER080W	4	8	22	77	499	6.48052	24	1092.5	2.18938
SER3	YER081W	4	8	20	77.5	472.5	6.09677	31	396.5	0.839153
GET2	YER083C	4	8	18	53.5	352.5	6.58879	28	35	0.0992908
-	YER084W	4	8	16	112.5	685.5	6.09333	42.5	895.5	1.30635
-	YER085C	4	8	14	119.5	711.5	5.95397	37.5	799.5	1.12368
ILV1	YER086W	16	9	24	54.5	157	2.88073	56	32.5	0.207006
-	YER087C-A	4	8	12	79.5	598	7.52201	27	742	1.2408
AIM10	YER087W	16	9	22	29.5	83.5	2.83051	29.5	1300	15.5689
DOT6	YER088C	4	8	10	190	852	4.48421	80.5	868	1.01878	0.697794
PTC2	YER089C	14	14	2	43.5	246.5	5.66667	297	1325.5	5.37728	4.23408
TRP2	YER090W	4	8	8	51	533	10.451	43	730.5	1.37054
MET6	YER091C	4	8	6	73.5	577	7.85034	62	770	1.33449	0.914033
-	YER091C-A	4	8	4	214	862	4.02804	92.5	1080	1.2529	0.858151
IES5	YER092W	4	8	2	110	642	5.83636	63.5	933	1.45327	0.995391
AIM11	YER093C-A	4	10	22	79	544	6.88608	28.5	978.5	1.79871
RAD51	YER095W	4	10	20	58	348.5	6.00862	32.5	999	2.86657
SHC1	YER096W	4	10	18	151	766	5.07285	33	584	0.762402
-	YER097W	4	10	16	291.5	964	3.30703	40.5	801	0.830913
UBP9	YER098W	4	10	14	124	703.5	5.67339	33	941	1.3376
AST2	YER101C	4	10	12	184.5	833.5	4.51762	52	734	0.880624
SSA4	YER103W	16	9	20	94.5	539.5	5.70899	69	1145	2.12234	0.757977
MAM1	YER106W	4	10	10	88.5	623	7.03955	37	778.5	1.2496
-	YER108C	4	10	8	183.5	846.5	4.61308	63	903.5	1.06734	0.731052
-	YER109C	4	10	6	125.5	700.5	5.58167	66	893	1.2748	0.873153
KAP123	YER110C	16	9	18	50	245	4.9	65.5	1182.5	4.82653	1.72376
SWI4	YER111C	4	10	4	277.5	873.5	3.14775	143.5	1102	1.26159	1.03409
TMN3	YER113C	4	10	2	64.5	461	7.14729	53	1017.5	2.20716
BOI2	YER114C	4	12	22	127	734.5	5.78346	38.5	755	1.02791
SPR6	YER115C	4	12	20	85	558	6.56471	20.5	1143.5	2.04928
SLX8	YER116C	4	12	18	69	491	7.11594	35	335	0.682281
RPL23B	YER117W	4	12	16	232	877	3.78017	35	930	1.06043
SHO1	YER118C	4	12	14	168.5	743	4.4095	36.5	639.5	0.8607
AVT6	YER119C	4	12	12	71	575.5	8.10563	33.5	770	1.33797
-	YER119C-A	4	12	10	160	739.5	4.62188	64.5	862	1.16565	0.798392
SCS2	YER120W	4	12	8	139.5	690	4.94624	68	620	0.898551	0.615446
-	YER121W	4	12	6	84.5	641	7.5858	42.5	1075	1.67707
GLO3	YER122C	16	9	16	134.5	696.5	5.17844	84	1197.5	1.71931	0.61404
YCK3	YER123W	4	12	4	130.5	687	5.26437	49	636	0.925764
DSE1	YER124C	4	12	2	70.5	527	7.47518	48	1027.5	1.94972
VFA1	YER128W	4	14	22	72	508.5	7.0625	31.5	391.5	0.769912
SAK1	YER129W	4	14	20	47	373	7.93617	38	271.5	0.727882
COM2	YER130C	4	14	18	72.5	627.5	8.65517	30.5	987.5	1.57371
RPS26B	YER131W	4	14	16	59	487.5	8.26271	23	811	1.66359
PMD1	YER132C	4	14	14	211.5	882	4.17021	48.5	1429	1.62018
-	YER134C	4	14	12	49.5	509.5	10.2929	25	885	1.737
-	YER135C	4	14	10	127.5	756	5.92941	44	1000	1.32275
-	YER137C	4	14	8	124.5	750	6.0241	45.5	1010	1.34667
RTR1	YER139C	4	14	6	60	479	7.98333	41	1201.5	2.50835
EMP65	YER140W	4	14	4	77.5	607	7.83226	35.5	964.5	1.58896
COX15	YER141W	16	9	14	75	575	7.66667	56.5	1376	2.39304
MAG1	YER142C	4	14	2	113.5	652	5.74449	47.5	1081.5	1.65874
DDI1	YER143W	4	2	23	147	700	4.7619	108.5	1267.5	1.81071	1.24022
UBP5	YER144C	4	2	21	149	761.5	5.11074	67	1200	1.57584	1.07934
FTR1	YER145C	4	2	19	125.5	737.5	5.87649	57.5	332	0.450169
PEA2	YER149C	4	2	17	124.5	776	6.23293	68.5	1061	1.36727	0.936485
SPI1	YER150W	4	2	15	51.5	533.5	10.3592	34.5	946	1.7732
UBP3	YER151C	4	2	13	51	440.5	8.63725	38.5	407.5	0.925085
-	YER152C	4	2	11	112	722.5	6.45089	58	1150.5	1.59239
PET122	YER153C	4	2	9	92	635.5	6.90761	43.5	1214.5	1.91109
OXA1	YER154W	16	9	12	124.5	785	6.30522	79	1187	1.5121	0.540036
BEM2	YER155C	4	2	7	56.5	419.5	7.42478	55.5	1055	2.5149
-	YER156C	4	2	5	45.5	329	7.23077	34	963.5	2.92857
-	YER158C	4	2	3	73.5	533	7.2517	43.5	1117.5	2.09662
SPT2	YER161C	4	4	23	308	987	3.20455	103.5	1241.5	1.25785	0.861543
RAD4	YER162C	4	4	21	350.5	957.5	2.73181	60	1110.5	1.15979
GCG1	YER163C	4	4	19	394	1050	2.66497	85	1203	1.14571	0.784736
CHD1	YER164W	4	4	17	275	926	3.36727	55.5	196.5	0.212203
DNF1	YER166W	4	4	15	171.5	848	4.94461	72	1105.5	1.30366	0.892915
BCK2	YER167W	4	4	13	106	688.5	6.49528	36	1076.5	1.56354
RPH1	YER169W	16	9	10	42	281	6.69048	69	1204.5	4.28648	1.53088
ADK2	YER170W	4	4	11	180.5	820	4.54294	43	975.5	1.18963
RAD24	YER173W	4	4	9	240	907	3.77917	129.5	946.5	1.04355	0.855369
GRX4	YER174C	4	4	7	288.5	925.5	3.20797	137	1039.5	1.12318	0.920637
TMT1	YER175C	4	4	5	83.5	612.5	7.33533	43	949	1.54939
ECM32	YER176W	4	4	3	107	663.5	6.20093	43.5	912.5	1.37528
BMH1	YER177W	4	6	23	247	864.5	3.5	81.5	1040.5	1.20359	0.824374
PDA1	YER178W	4	6	21	119.5	619.5	5.1841	58	1274.5	2.0573
DMC1	YER179W	4	6	19	182.5	805	4.41096	42	882.5	1.09627
ISC10	YER180C	4	6	17	219	881.5	4.02511	59.5	995.5	1.12933
-	YER181C	4	6	15	109.5	702	6.41096	33.5	916	1.30484
FMP10	YER182W	4	6	13	263	932.5	3.54563	60.5	918.5	0.984987	0.674648
FAU1	YER183C	4	6	11	76	639.5	8.41447	36.5	789.5	1.23456
TOG1	YER184C	4	6	9	127	720	5.66929	52.5	1223	1.69861
PUG1	YER185W	4	6	7	58.5	520.5	8.89744	36.5	810.5	1.55716
-	YER186C	4	6	5	82.5	632.5	7.66667	74	1071	1.69328	1.15978
-	YER187W	4	6	3	88	617.5	7.01705	38.5	882	1.42834
-	YER188W	4	8	23	270.5	905.5	3.3475	85.5	1138.5	1.25732	0.861176
DEG1	YFL001W	14	2	17	54.5	214	3.92661	65	64.5	0.301402	0.107644	MEDIUM CONF.
MSH4	YFL003C	14	2	15	67.5	485.5	7.19259	86	1292	2.66117	0.950419
VTC2	YFL004W	14	2	13	74.5	565	7.58389	98.5	1428.5	2.52832	0.902971
-	YFL006W	4	8	21	304.5	950.5	3.12151	72.5	1054.5	1.10942	0.759874
BLM10	YFL007W	14	2	11	74	508.5	6.87162	88	1342	2.63913	0.942548
WWM1	YFL010C	14	2	9	76	562.5	7.40132	93	1334	2.37156	0.846984
AUA1	YFL010W-A	14	2	7	164	858	5.23171	83	1299.5	1.51457	0.540917
HXT10	YFL011W	4	8	19	392	1025	2.6148	85	1050.5	1.02488	0.701971
-	YFL012W	14	2	5	69	427	6.18841	78	1393	3.2623	1.16511
IES1	YFL013C	14	2	3	70.5	430.5	6.10638	66.5	990.5	2.30081	0.821719
-	YFL013W-A	4	8	17	247	907.5	3.67409	52	1097.5	1.20937
HSP12	YFL014W	4	8	15	166	785.5	4.73193	41	1118	1.4233
-	YFL015C	4	8	13	676.5	1201.5	1.77605	231.5	1114.5	0.927591	0.76032
LPD1	YFL018C	4	8	11	325	975.5	3.00154	126	1125	1.15325	0.945291
-	YFL019C	4	8	9	585.5	1121.5	1.91546	120	1094	0.975479	0.668136
PAU5	YFL020C	4	8	7	68.5	579	8.45255	42.5	832.5	1.43782
GAT1	YFL021W	4	8	5	232.5	920	3.95699	72.5	956.5	1.03967	0.712105
BUD27	YFL023W	4	8	3	334.5	915	2.73543	124.5	1009.5	1.10328	0.904327
BST1	YFL025C	4	10	23	164	779.5	4.75305	57	1184	1.51892
STE2	YFL026W	4	10	21	548.5	1117	2.03646	103.5	1168.5	1.04611	0.716511
GYP8	YFL027C	4	10	19	667	1164	1.74513	203.5	1139	0.978522	0.802067
CAF16	YFL028C	4	10	17	515.5	1081.5	2.09796	129.5	1293	1.19556	0.979969
AGX1	YFL030W	4	10	15	237.5	866	3.64632	48	929.5	1.07333
HAC1	YFL031W	4	10	13	584.5	1104.5	1.88965	270.5	1090	0.986872	0.808911
-	YFL032W	4	10	11	372.5	979.5	2.62953	83	843	0.860643	0.589482
RIM15	YFL033C	14	14	22	72	415	5.76389	96.5	1262.5	3.04217	1.08649
RPL22B	YFL034C-A	4	10	9	366.5	1008	2.75034	96	959.5	0.951885	0.651976
MIL1	YFL034W	4	10	7	249.5	896	3.59118	71.5	873.5	0.974888	0.667732
-	YFL035C-B	4	10	5	129.5	691	5.33591	49.5	916	1.32562
RPO41	YFL036W	4	10	3	383.5	960.5	2.50456	72.5	461.5	0.480479	0.329095
-	YFL040W	4	12	23	508	1048	2.06299	102	1249	1.19179	0.816297
FET5	YFL041W	4	12	21	684	1152.5	1.68494	171.5	1254.5	1.0885	0.892216
LAM5	YFL042C	4	12	19	484	1041.5	2.15186	129.5	1065.5	1.02304	0.83856
-	YFL043C	4	12	17	309.5	946.5	3.05816	57.5	1048	1.10724
OTU1	YFL044C	4	12	15	462	1032	2.23377	108	934.5	0.905523	0.620221
FMP32	YFL046W	4	12	13	673	1196	1.77712	249.5	1186	0.991639	0.812819
RGD2	YFL047W	4	12	11	317	950.5	2.99842	83.5	976	1.02683	0.703307
EMP47	YFL048C	4	12	9	581.5	1135	1.95185	126.5	1115	0.982379	0.805229
SWP82	YFL049W	4	12	7	215.5	838	3.88863	92.5	979.5	1.16885	0.800585
ALR2	YFL050C	4	12	5	216	863.5	3.99769	74.5	1030.5	1.1934	0.817397
-	YFL051C	4	12	3	142.5	773.5	5.42807	55.5	911	1.17776
ZNF1	YFL052W	4	14	23	171.5	814	4.74636	52.5	1170.5	1.43796
DAK2	YFL053W	4	14	21	124	792.5	6.39113	49.5	1288	1.62524
AQY3	YFL054C	4	14	19	78	631.5	8.09615	30	975	1.54394
AGP3	YFL055W	4	14	17	121	751	6.20661	46.5	1300	1.73103
-	YFL056C	4	14	15	71	621	8.74648	36.5	1229.5	1.97987
-	YFL063W	14	14	20	67	451.5	6.73881	117.5	1514	3.35327	1.1976
LOC1	YFR001W	16	9	8	68	337.5	4.96324	65.5	26	0.077037	0.0275132	MEDIUM CONF.
-	YFR006W	4	14	13	61	530	8.68852	40	967.5	1.82547
YFH7	YFR007W	4	14	11	42.5	453.5	10.6706	28.5	861.5	1.89967
FAR7	YFR008W	4	14	9	47.5	431.5	9.08421	28	1029.5	2.38586
GCN20	YFR009W	4	14	7	31.5	292.5	9.28571	24	754.5	2.57949
UBP6	YFR010W	4	14	5	39.5	257	6.50633	21.5	289.5	1.12646
MIC19	YFR011C	4	14	3	68	582.5	8.56618	34.5	971.5	1.66781
DCV1	YFR012W	5	3	22	66	509.5	7.7197	39.5	1093	2.14524
IOC3	YFR013W	5	3	20	39	413.5	10.6026	69.5	1020.5	2.46796	1.43486
CMK1	YFR014C	5	3	18	193	1016	5.26425	93.5	524.5	0.51624	0.30014
GSY1	YFR015C	5	3	16	109.5	849.5	7.75799	63.5	1128.5	1.32843	0.772342
AIP5	YFR016C	5	3	14	178	957.5	5.37921	78	1139	1.18956	0.691602
IGD1	YFR017C	5	3	12	237	1025.5	4.327	71	1117	1.08922	0.63327
-	YFR018C	5	3	10	263	1111	4.22433	109	1528.5	1.37579	0.799876
FAB1	YFR019W	5	3	8	241	998.5	4.14315	99	926.5	0.927892	0.539472
CSS2	YFR020W	5	3	6	177.5	934.5	5.26479	95	1221.5	1.30712	0.759951
ATG18	YFR021W	5	3	4	232	998	4.30172	166.5	1539.5	1.54259	1.24402
ROG3	YFR022W	5	3	2	71.5	665.5	9.30769	82	1270	1.90834	1.1095
PES4	YFR023W	5	5	22	61.5	650.5	10.5772	64	1341	2.06149	1.19854
-	YFR024C	5	5	20	89.5	719.5	8.03911	74.5	767.5	1.06671	0.620182
LSB3	YFR024C-A	5	5	18	52	506	9.73077	50.5	603.5	1.19269
HIS2	YFR025C	5	5	16	139.5	899	6.44444	63.5	922	1.02558	0.59627
ULI1	YFR026C	5	5	14	260	1084.5	4.17115	100.5	1396	1.28723	0.748389
MET10	YFR030W	5	5	12	214	974	4.5514	95	1299.5	1.33419	0.775691
RPL2A	YFR031C-A	5	5	10	318	1068.5	3.36006	128	1611	1.50772	1.2159
RRT5	YFR032C	5	5	8	269	1061.5	3.9461	126.5	1416	1.33396	1.07578
RPL29	YFR032C-A	5	5	6	138	782	5.66667	67.5	1099	1.40537	0.817076
QCR6	YFR033C	5	5	4	290	1055	3.63793	128.5	1182	1.12038	0.903532
PHO4	YFR034C	5	5	2	105.5	763.5	7.23697	90	1223.5	1.60249	0.931679
-	YFR035C	5	7	22	73.5	629.5	8.56463	53.5	1139.5	1.81017
CDC26	YFR036W	15	8	21	107	446.5	4.1729	61	46.5	0.104143	0.037194	MEDIUM CONF.
CDC26	YFR036W	15	8	22	94.5	409.5	4.33333	66.5	1883.5	4.59951	1.64268	RESISTANT
CDC26	YFR036W	15	7	21	129.5	656	5.06564	61.5	1784	2.71951	0.971254	RESISTANT
CDC26	YFR036W	15	7	22	104.5	426	4.07656	53.5	39.5	0.092723
IRC5	YFR038W	5	7	20	139.5	879	6.30108	88.5	1580	1.7975	1.04506
OSW7	YFR039C	5	7	18	95.5	780.5	8.17277	62.5	799.5	1.02434	0.595548
SAP155	YFR040W	5	7	16	265.5	1011	3.80791	51	912	0.902077
ERJ5	YFR041C	5	7	14	290.5	1105.5	3.80551	136	1223	1.10629	0.892167
IRC6	YFR043C	5	7	12	271	1118.5	4.12731	108	912.5	0.815825	0.474317
DUG1	YFR044C	5	7	10	272	988.5	3.63419	86	1049.5	1.06171	0.617273
-	YFR045W	5	7	8	255.5	1024	4.00783	124	1248	1.21875	0.982863
CNN1	YFR046C	5	7	6	239.5	1043.5	4.35699	118	1042.5	0.999042	0.580838
BNA6	YFR047C	5	7	4	220	1001	4.55	129.5	1201.5	1.2003	0.967984
RMD8	YFR048W	5	7	2	51.5	487.5	9.46602	69.5	1305.5	2.67795	1.55695
YMR31	YFR049W	5	9	22	62.5	659	10.544	56	627	0.951442
HXK1	YFR053C	5	9	20	127.5	871.5	6.83529	89.5	1252	1.4366	0.835235
-	YFR054C	5	9	18	83.5	702.5	8.41317	60	843.5	1.20071
IRC7	YFR055W	5	9	16	275	1026.5	3.73273	81	715	0.696542	0.404966
-	YFR056C	5	9	14	270	1087	4.02593	104	1092.5	1.00506	0.584337
-	YFR057W	5	9	12	326	1134.5	3.48006	113	531	0.468048	0.272121
ERP6	YGL002W	5	9	10	171	908	5.30994	68.5	1038.5	1.14372	0.664955
CDH1	YGL003C	16	9	6	129.5	684	5.28185	71	387	0.565789	0.202068	MEDIUM CONF.
RPN14	YGL004C	5	9	8	153.5	898.5	5.85342	69.5	1037.5	1.1547	0.671339
COG7	YGL005C	5	9	6	206	957.5	4.64806	80.5	1178.5	1.23081	0.715587
PMC1	YGL006W	5	9	4	215	965.5	4.4907	104	1147	1.18799	0.690689
BRP1	YGL007W	5	9	2	55.5	383	6.9009	63.5	478	1.24804	0.725606
LEU1	YGL009C	5	11	22	51.5	635.5	12.3398	62.5	1118.5	1.76003	1.02327
MPO1	YGL010W	5	11	20	76	726	9.55263	71	571.5	0.78719	0.457669
PDR1	YGL013C	5	11	18	87.5	714	8.16	83.5	1137.5	1.59314	0.926243
PUF4	YGL014W	5	11	16	104.5	755.5	7.22967	58	1422.5	1.88286
-	YGL015C	5	11	14	132	897	6.79545	59	1156	1.28874
KAP122	YGL016W	5	11	12	94.5	692.5	7.32804	66	1318	1.90325	1.10654
ATE1	YGL017W	5	11	10	220.5	1028.5	4.6644	107.5	1235.5	1.20126	0.698409
CKB1	YGL019W	5	11	8	145	846.5	5.83793	84.5	1428.5	1.68754	0.981126
GET1	YGL020C	5	11	6	300	1030.5	3.435	100.5	1164	1.12955	0.656714
ALK1	YGL021W	5	11	4	168	940.5	5.59821	80	1127	1.1983	0.696685
PIB2	YGL023C	5	11	2	65	524	8.06154	92.5	561	1.07061	0.622448
-	YGL024W	5	13	22	79.5	451	5.67296	97.5	1068.5	2.36918	1.37743
PGD1	YGL025C	16	9	4	98	363	3.70408	90.5	857.5	2.36226	0.843664
TRP5	YGL026C	5	13	20	54.5	472.5	8.66972	63	1148.5	2.43069	1.41319
CWH41	YGL027C	5	13	18	119.5	843.5	7.05858	54.5	1035.5	1.22762
SCW11	YGL028C	5	13	16	106	787.5	7.42925	80.5	1071	1.36	0.790698
CGR1	YGL029W	14	4	9	95	666	7.01053	98	793	1.19069	0.425247
RPL24A	YGL031C	5	13	14	53.5	508.5	9.50467	49	38.5	0.0757129
AGA2	YGL032C	5	13	12	95	797	8.38947	55.5	1063.5	1.33438
HOP2	YGL033W	16	9	2	86.5	397.5	4.59538	77	741.5	1.86541	0.666217
-	YGL034C	5	13	10	144	945.5	6.56597	67	997	1.05447	0.613063
MIG1	YGL035C	5	13	8	72.5	702	9.68276	40.5	848	1.20798
-	YGL036W	5	13	6	181	931.5	5.14641	87.5	1355.5	1.45518	0.846035
PNC1	YGL037C	14	4	7	187.5	886	4.72533	138.5	1267	1.43002	1.126
-	YGL039W	5	13	4	90	739.5	8.21667	55	1201	1.62407
-	YGL041C	5	13	2	64.5	626.5	9.71318	79	1353	2.15962	1.25559
-	YGL042C	14	2	4	67.5	384.5	5.6963	110	1276.5	3.3199	1.18568
DST1	YGL043W	5	15	22	70.5	685	9.71631	62	757.5	1.10584	0.64293
RIM8	YGL045W	5	15	20	50	625	12.5	41.5	85.5	0.1368
-	YGL046W	5	15	18	54.5	599	10.9908	38	1360	2.27045
TIF4632	YGL049C	14	2	2	73	414.5	5.67808	84.5	1420.5	3.42702	1.22394
TYW3	YGL050W	5	15	16	70	735	10.5	42	851.5	1.1585
MST27	YGL051W	5	15	14	36.5	536	14.6849	25	970	1.8097
PRM8	YGL053W	5	15	12	45	635	14.1111	41.5	1024.5	1.61339
ERV14	YGL054C	5	15	10	55	561.5	10.2091	46.5	1522.5	2.71149
SDS23	YGL056C	5	15	8	72	645.5	8.96528	52.5	1549.5	2.40046
GEP7	YGL057C	5	15	6	181	914.5	5.05249	71.5	1490.5	1.62985	0.947589
RAD6	YGL058W	5	15	4	137.5	883	6.42182	51.5	1217.5	1.37882
PKP2	YGL059W	5	15	2	39.5	429	10.8608	57	1210	2.82051
YBP2	YGL060W	5	3	23	323.5	1133.5	3.50386	100	1496	1.31981	0.767329
PYC1	YGL062W	5	3	21	550	1295.5	2.35545	113.5	1432	1.10536	0.642654
PUS2	YGL063W	14	2	22	67	401.5	5.99254	82.5	1171.5	2.91781	1.04207
SGF73	YGL066W	5	3	19	110	676.5	6.15	66	1390.5	2.05543	1.19502
NPY1	YGL067W	5	3	17	553	1305	2.35986	110.5	1356	1.03908	0.604117
RPB9	YGL070C	16	11	24	58	214	3.68966	61	694	3.24299	1.15821
AFT1	YGL071W	14	2	20	71	395.5	5.57042	99	1383.5	3.4981	1.24932
-	YGL072C	16	11	22	70	275.5	3.93571	41	22.5	0.0816697
HNM1	YGL077C	5	3	15	580	1342	2.31379	109	1389.5	1.03539	0.601974
DBP3	YGL078C	5	3	13	430	1184	2.75349	70	393.5	0.332348	0.193226	MEDIUM CONF.
KXD1	YGL079W	5	3	11	292	1122	3.84247	72.5	1121	0.999109	0.580877
MPC1	YGL080W	5	3	9	123.5	843	6.82591	66.5	1353	1.60498	0.933129
-	YGL081W	5	3	7	188.5	967	5.12997	59	1326	1.37125
-	YGL082W	5	3	5	240	978.5	4.07708	75.5	1037	1.05979	0.616154
SCY1	YGL083W	5	3	3	98.5	764.5	7.76142	67	1046.5	1.36887	0.795854
GUP1	YGL084C	5	5	23	545.5	1193.5	2.1879	153	1409	1.18056	0.952066
LCL3	YGL085W	5	5	21	325	1115	3.43077	74.5	1159.5	1.03991	0.604599
MAD1	YGL086W	5	5	19	794.5	1377.5	1.73379	208.5	1269	0.921234	0.742931
MMS2	YGL087C	5	5	17	474.5	1214	2.55848	126.5	1508.5	1.24259	1.00209
MF(ALPHA)2	YGL089C	5	5	15	617.5	1280.5	2.07368	258.5	1205.5	0.941429	0.759217
LIF1	YGL090W	5	5	13	827	1443	1.74486	252	1449.5	1.0045	0.810084
PAN2	YGL094C	14	4	5	244.5	961	3.93047	100	1461	1.52029	0.542961
TOS8	YGL096W	14	4	3	202	901.5	4.46287	108.5	1278	1.41764	0.506299
YGK1	YGL101W	5	5	11	492.5	1203	2.44264	91	1057	0.878637	0.510835
VPS73	YGL104C	5	5	9	751.5	1364.5	1.8157	178.5	1026.5	0.75229	0.606686
ARC1	YGL105W	5	5	7	135	854	6.32593	64	43.5	0.0509368	0.0296144	MEDIUM CONF.
RMD9	YGL107C	16	11	20	213.5	903.5	4.23185	92.5	1222.5	1.35307	0.48324
-	YGL108C	5	5	5	95	729	7.67368	52	1344	1.84362
-	YGL109W	5	5	3	280	1064	3.8	76.5	908.5	0.853853	0.496426
CUE3	YGL110C	5	7	23	123.5	818	6.62348	103.5	943	1.15281	0.670239
-	YGL114W	5	7	21	217.5	993	4.56552	68	895	0.901309	0.524017
SNF4	YGL115W	5	7	19	371	1071	2.88679	87.5	756	0.705882	0.410397
-	YGL117W	5	7	17	865	1447.5	1.67341	169.5	1460.5	1.00898	0.813694
-	YGL118C	5	7	15	465.5	1195.5	2.56821	84.5	736	0.615642	0.357931
GPG1	YGL121C	5	7	13	512	1231	2.4043	108.5	941.5	0.764825	0.444666
MON1	YGL124C	5	7	11	10.5	33	3.14286	7	8.5	0.257576
MET13	YGL125W	5	7	9	596	1220	2.04698	118.5	642	0.52623	0.305947
SCS3	YGL126W	5	7	7	122	773	6.33607	60.5	686	0.887451	0.51596
SOH1	YGL127C	5	7	5	155.5	796.5	5.12219	112.5	1510.5	1.89642	1.10257
RSM23	YGL129C	16	11	18	208	908.5	4.36779	85	1173.5	1.29169	0.461318
SNT2	YGL131C	5	7	3	491	1181	2.4053	131	1364	1.15495	0.931414
-	YGL132W	5	9	23	257	1068	4.15564	98	1354.5	1.26826	0.73736
ITC1	YGL133W	5	9	21	429.5	1217	2.83353	79.5	1125.5	0.924815	0.537683
RPL1B	YGL135W	16	11	16	39.5	63.5	1.60759	27.5	1249	19.6693
MRM2	YGL136C	5	9	19	766	1386.5	1.81005	232.5	1608	1.15975	0.935286
-	YGL138C	5	9	17	750.5	1407.5	1.87542	165	1175.5	0.835169	0.673523
FLC3	YGL139W	5	9	15	882.5	1475.5	1.67195	372	1373	0.930532	0.750429
-	YGL140C	5	9	13	625.5	1271	2.03197	145	1001	0.787569	0.635136
HUL5	YGL141W	5	9	11	765.5	1377.5	1.79948	160	1162.5	0.84392	0.680581
MRF1	YGL143C	16	11	14	69	385.5	5.58696	45.5	1221.5	3.16861
ROG1	YGL144C	5	9	9	660	1356	2.05455	115.5	1102.5	0.813053	0.472705
RRT6	YGL146C	5	9	7	133.5	896	6.71161	60	478	0.533482
RPL9A	YGL147C	5	9	5	197	881	4.47208	63	645.5	0.73269	0.425983
ARO2	YGL148W	5	9	3	59	587.5	9.95763	72.5	1408.5	2.39745	1.39386
-	YGL149W	5	11	23	379	1171.5	3.09103	116.5	1267.5	1.08195	0.629039
NUT1	YGL151W	5	11	21	534.5	1273	2.38167	98.5	1313	1.03142	0.599664
-	YGL152C	5	11	19	763.5	1381.5	1.80943	265.5	1488	1.07709	0.868621
PEX14	YGL153W	5	11	17	816.5	1423.5	1.74342	204	1413.5	0.992975	0.800786
LYS5	YGL154C	5	11	15	687	1225.5	1.78384	115	1011.5	0.825377	0.479871
AMS1	YGL156W	5	11	13	707.5	1356	1.91661	135.5	1198.5	0.88385	0.712782
ARI1	YGL157W	5	11	11	409.5	1148	2.80342	94	524.5	0.456882	0.265629
RCK1	YGL158W	5	11	9	203.5	946	4.64865	60	1002	1.0592
-	YGL159W	5	11	7	164	867.5	5.28963	59	947.5	1.09222
AIM14	YGL160W	5	11	5	248	976	3.93548	62.5	1037	1.0625	0.617733
YIP5	YGL161C	5	11	3	92.5	801.5	8.66486	59	1000.5	1.24828
SUT1	YGL162W	5	13	23	149	941.5	6.31879	76	1375	1.46044	0.84909
RAD54	YGL163C	5	13	21	150.5	905.5	6.01661	76	1402	1.54832	0.900184
YRB30	YGL164C	5	13	19	637.5	1338	2.09882	131.5	1506	1.12556	0.90771
-	YGL165C	5	13	17	714	1419.5	1.9881	123	1431	1.0081	0.812985
CUP2	YGL166W	5	13	15	582.5	1317	2.26094	108	1455.5	1.10516	0.642537
PMR1	YGL167C	5	13	13	472.5	1190.5	2.51958	99	1304	1.09534	0.636824
HUR1	YGL168W	5	13	11	312	1036	3.32051	101	1349	1.30212	0.757049
SPO74	YGL170C	5	13	9	213.5	1026.5	4.80796	66	1397	1.36094	0.791241
XRN1	YGL173C	5	13	7	82	497	6.06098	69	1139.5	2.29276	1.333
BUD13	YGL174W	5	13	5	39	173	4.4359	31	1106.5	6.39595
SAE2	YGL175C	5	13	3	59.5	616.5	10.3613	48.5	1038	1.6837
-	YGL176C	5	15	23	242.5	1069	4.40825	84	1288.5	1.20533	0.700774
-	YGL177W	5	15	21	227.5	1111	4.88352	85.5	1529	1.37624	0.800138
TOS3	YGL179C	5	15	19	261	1093.5	4.18966	71	1559.5	1.42615	0.82916
ATG1	YGL180W	5	15	17	232.5	1102	4.73978	58	1467	1.33122
GTS1	YGL181W	5	15	15	136.5	902	6.60806	46.5	1314	1.45676
HOS2	YGL194C	5	15	13	385.5	1147.5	2.97665	57.5	39.5	0.0344227
GCN1	YGL195W	5	15	11	74.5	711	9.54362	48	1437.5	2.0218
DSD1	YGL196W	5	15	9	56	624	11.1429	32	609.5	0.976763
MDS3	YGL197W	5	15	7	104	796.5	7.65865	45	550.5	0.691149
YIP4	YGL198W	5	15	5	92.5	695	7.51351	45.5	969.5	1.39496
-	YGL199C	5	15	3	64	596	9.3125	37.5	862	1.44631
EMP24	YGL200C	16	11	12	19	23	1.21053	16.5	27	1.17391
ARO8	YGL202W	5	2	22	107	812.5	7.59346	82.5	1012	1.24554	0.72415
KEX1	YGL203C	5	2	20	93.5	785	8.39572	74	1157.5	1.47452	0.85728
POX1	YGL205W	5	2	18	69	613	8.88406	52	1046.5	1.70718
CHC1	YGL206C	16	11	10	11.5	10.5	0.913043	19	15.5	1.47619
SIP2	YGL208W	5	2	16	39	537.5	13.7821	48.5	1243	2.31256
MIG2	YGL209W	5	2	14	73	696	9.53425	49.5	1174.5	1.6875
YPT32	YGL210W	5	2	12	66	644	9.75758	56.5	1127	1.75
NCS6	YGL211W	5	2	10	48.5	491.5	10.134	48.5	1308	2.66124
VAM7	YGL212W	5	2	8	126.5	807	6.37945	101.5	985.5	1.22119	0.709994
SKI8	YGL213C	5	2	6	52.5	490	9.33333	55.5	889	1.81429
-	YGL214W	5	2	4	71	579.5	8.16197	52	374	0.645384
CLG1	YGL215W	5	2	2	80.5	649	8.06211	100	1442	2.22188	1.29179
KIP3	YGL216W	5	4	22	82	522.5	6.37195	50	827	1.58278
-	YGL217C	5	4	20	60.5	575.5	9.5124	60	1408	2.44657
-	YGL218W	5	4	18	51	159.5	3.12745	48.5	34.5	0.216301
MDM34	YGL219C	5	4	16	55	412	7.49091	49.5	1210	2.93689
BOL2	YGL220W	16	11	8	38	243	6.39474	50.5	1022.5	4.20782
NIF3	YGL221C	5	4	14	51	549.5	10.7745	39.5	638.5	1.16197
EDC1	YGL222C	5	4	12	65.5	697	10.6412	70	714.5	1.02511	0.595993
COG1	YGL223C	16	11	6	29.5	90.5	3.0678	25	33	0.364641
SDT1	YGL224C	5	4	10	93	798	8.58065	55	478	0.598997
OST5	YGL226C-A	5	4	8	53	740.5	13.9717	79.5	652	0.880486	0.511911
MTC3	YGL226W	5	4	6	41	494	12.0488	54	807	1.6336
VID30	YGL227W	5	4	4	64	618.5	9.66406	69.5	976	1.57801	0.917448
SHE10	YGL228W	5	4	2	56	693.5	12.3839	95	1428	2.05912	1.19716
SAP4	YGL229C	5	6	22	282	1121.5	3.97695	89.5	1321	1.17789	0.684818
-	YGL230C	5	6	20	88	845.5	9.60795	58	609.5	0.720875
EMC4	YGL231C	5	6	18	74.5	690	9.26174	56	421.5	0.61087
TAN1	YGL232W	5	6	16	58	552	9.51724	54.5	1133	2.05254
ADE5,7	YGL234W	5	6	14	96	618.5	6.44271	82	750	1.21261	0.705006
-	YGL235W	5	6	12	71	690.5	9.72535	68	1143	1.65532	0.962397
MTO1	YGL236C	5	6	10	268	1085.5	4.05037	88	1114.5	1.02672	0.596928
HAP2	YGL237C	5	6	8	95	789	8.30526	122.5	1488	1.88593	1.52091
DOC1	YGL240W	16	11	4	41.5	139	3.3494	56.5	1277	9.18705
KAP114	YGL241W	5	6	6	168.5	910	5.40059	88.5	961.5	1.05659	0.614298
-	YGL242C	5	6	4	235	1075	4.57447	94	1246.5	1.15953	0.674148
TAD1	YGL243W	5	6	2	76.5	743	9.71242	90.5	1271.5	1.71131	0.994945
RTF1	YGL244W	5	8	22	75.5	582	7.70861	84	31.5	0.0541237	0.0314673	MEDIUM CONF.
RAI1	YGL246C	16	11	2	50.5	113	2.23762	54	33.5	0.29646
PDE1	YGL248W	5	8	20	116.5	877	7.5279	68	1167	1.33067	0.773647
ZIP2	YGL249W	5	8	18	70	695.5	9.93571	61	666.5	0.958303	0.557153
RMR1	YGL250W	5	8	16	92.5	758.5	8.2	63	458.5	0.604483	0.351443
HFM1	YGL251C	5	8	14	202	953.5	4.7203	69	933.5	0.979025	0.5692
RTG2	YGL252C	5	8	12	42.5	119	2.8	62.5	1202	10.1008	5.87258
HXK2	YGL253W	5	8	10	222.5	1006	4.52135	53	776.5	0.771869
FZF1	YGL254W	5	8	8	38.5	534.5	13.8831	53	1256.5	2.3508
ZRT1	YGL255W	5	8	6	64	554	8.65625	50.5	784.5	1.41606
ADH4	YGL256W	5	8	4	143.5	815.5	5.68293	75	850	1.04231	0.605991
MNT2	YGL257C	5	8	2	162.5	854	5.25538	106	1443.5	1.69028	0.982722
VEL1	YGL258W	5	10	22	74.5	698.5	9.37584	68.5	738	1.05655	0.614273
YPS5	YGL259W	5	10	20	174	976.5	5.61207	59	372	0.380952
-	YGL260W	5	10	18	84	732	8.71429	56.5	566	0.773224
PAU11	YGL261C	5	10	16	53.5	577	10.785	49.5	674	1.16811
-	YGL262W	5	10	14	47	552	11.7447	43	471.5	0.854167
COS12	YGL263W	5	10	12	406.5	1197	2.94465	77	1398	1.16792	0.679023
EFM5	YGR001C	5	10	10	143.5	913	6.36237	71.5	1112.5	1.21851	0.708436
CUL3	YGR003W	5	10	8	79	743	9.40506	66	1263.5	1.70054	0.988685
PEX31	YGR004W	5	10	6	97	726.5	7.48969	75.5	1201.5	1.65382	0.961523
PRP18	YGR006W	16	13	24	22	15	0.681818	15	19.5	1.3
ECT1	YGR007W	5	10	4	57.5	590	10.2609	49	760.5	1.28898
STF2	YGR008C	5	10	2	69	558	8.08696	73	1183.5	2.12097	1.23312
NMA2	YGR010W	5	12	22	78	785.5	10.0705	55.5	840.5	1.07002
-	YGR011W	5	12	20	82.5	624.5	7.5697	50.5	844.5	1.35228
MCY1	YGR012W	5	12	18	76.5	683	8.9281	49.5	959.5	1.40483
MSB2	YGR014W	5	12	16	75.5	730	9.66887	56.5	783	1.0726
EAT1	YGR015C	5	12	14	91	763.5	8.39011	60	1337	1.75115
-	YGR016W	5	12	12	85.5	733.5	8.57895	70	1284.5	1.75119	1.01814
-	YGR017W	5	12	10	236.5	1005.5	4.25159	69.5	721.5	0.717553	0.417182
-	YGR018C	5	12	8	89.5	729	8.14525	50	1325	1.81756
UGA1	YGR019W	5	12	6	260.5	984	3.77735	76.5	1069	1.08638	0.631618
VMA7	YGR020C	16	13	22	102.5	326.5	3.18537	40	32.5	0.0995406
DPC29	YGR021W	5	12	4	80	745	9.3125	59	954	1.28054
-	YGR022C	5	12	2	94.5	741.5	7.84656	100	1407	1.89751	1.1032
MTL1	YGR023W	5	14	22	61	475.5	7.79508	43.5	887	1.8654
-	YGR025W	5	14	20	78.5	697	8.87898	47	977	1.40172
-	YGR026W	5	14	18	56.5	680	12.0354	42	1565.5	2.30221
RPS25A	YGR027C	5	14	16	42	387	9.21429	34.5	494.5	1.27778
MSP1	YGR028W	5	14	14	50.5	528	10.4554	37.5	315.5	0.597538
IMO32	YGR031W	5	14	12	61	686.5	11.2541	40.5	657.5	0.957757
GSC2	YGR032W	5	14	10	51.5	533	10.3495	50.5	1225	2.29831
TIM21	YGR033C	5	14	8	103	739.5	7.17961	61.5	627.5	0.848546	0.493341
RPL26B	YGR034W	5	14	6	56.5	541	9.57522	45.5	1368.5	2.52957
-	YGR035C	5	14	4	47.5	518	10.9053	48	1368.5	2.64189
CAX4	YGR036C	16	13	20	110.5	343.5	3.1086	57.5	304.5	0.886463
ACB1	YGR037C	5	14	2	68.5	635	9.27007	93	1261.5	1.98661	1.15501
ORM1	YGR038W	5	2	23	74	707	9.55405	95.5	1381	1.95332	1.13565
-	YGR039W	5	2	21	119.5	859	7.18828	98	213	0.247963	0.144164	MEDIUM CONF.
KSS1	YGR040W	5	2	19	228.5	1055	4.61707	94	1506	1.42749	0.829935
BUD9	YGR041W	5	2	17	102.5	857.5	8.36585	101	1476.5	1.72187	1.00108
MTE1	YGR042W	5	2	15	70.5	672	9.53191	61	592	0.880952	0.512182
NQM1	YGR043C	5	2	13	115	853.5	7.42174	79.5	1508.5	1.76743	1.02757
RME1	YGR044C	5	2	11	107.5	819	7.6186	87.5	1426.5	1.74176	1.01265
-	YGR045C	5	2	9	36.5	592	16.2192	44	1429.5	2.4147
SCM4	YGR049W	5	2	7	110	799	7.26364	52.5	1029.5	1.28849
-	YGR050C	5	2	5	168.5	916	5.4362	59	1244.5	1.35862
-	YGR051C	5	2	3	123.5	880	7.12551	66.5	1267	1.43977	0.837077
FMP48	YGR052W	5	4	23	85.5	697.5	8.15789	81	1358	1.94695	1.13195
MCO32	YGR053C	5	4	21	72.5	719.5	9.92414	67.5	1086	1.50938	0.877547
-	YGR054W	5	4	19	119	669.5	5.62605	112.5	1514	2.26139	1.31476
MUP1	YGR055W	14	2	18	69.5	249.5	3.58993	80.5	62.5	0.250501	0.0894646	MEDIUM CONF.
LST7	YGR057C	15	8	20	100.5	486.5	4.8408	74.5	1610.5	3.31038	1.18228
LST7	YGR057C	15	7	19	114.5	707	6.17467	81.5	1572.5	2.22419	0.794352
LST7	YGR057C	15	8	19	102	503	4.93137	79.5	1566	3.11332	1.1119
LST7	YGR057C	15	7	20	102	492	4.82353	54	1433.5	2.91362
PEF1	YGR058W	5	4	17	115.5	840	7.27273	95.5	1327	1.57976	0.918466
SPR3	YGR059W	5	4	15	76	696	9.15789	60	957	1.375
ADE6	YGR061C	14	2	16	52.5	392.5	7.47619	104	1483	3.77834	1.34941
COX18	YGR062C	16	13	18	130.5	797	6.10728	73.5	1279.5	1.6054	0.573355
SPT4	YGR063C	16	13	16	67	354	5.28358	50	1083.5	3.06073
-	YGR064W	16	13	14	79.5	506	6.36478	78	1114.5	2.20257	0.786632
GID10	YGR066C	5	4	13	56	661	11.8036	54.5	1040.5	1.57413
-	YGR067C	14	2	14	61	484	7.93443	110	1411.5	2.91632	1.04154
ART5	YGR068C	14	2	12	60	386	6.43333	83	1393	3.60881	1.28886
-	YGR069W	5	4	11	485	1265.5	2.60928	191.5	1414.5	1.11774	0.901403
ROM1	YGR070W	5	4	9	105.5	778.5	7.37915	50.5	912.5	1.17213
ENV11	YGR071C	5	4	7	238.5	974	4.08386	113	1088	1.11704	0.649444
UPF3	YGR072W	5	4	5	356	1073	3.01404	105	857	0.798695	0.464358
MRPL25	YGR076C	16	13	12	134	808	6.02985	58	1238.5	1.5328
PEX8	YGR077C	5	4	3	273	959	3.51282	101.5	1205	1.25652	0.730533
PAC10	YGR078C	5	6	23	62.5	433.5	6.936	69.5	33.5	0.077278	0.0449291	MEDIUM CONF.
-	YGR079W	5	6	21	49	629.5	12.8469	60.5	1080.5	1.71644	0.997931
TWF1	YGR080W	5	6	19	208.5	987.5	4.73621	76	1417.5	1.43544	0.83456
SLX9	YGR081C	5	6	17	39.5	356	9.01266	37	365	1.02528
MRP13	YGR084C	5	6	15	53.5	644	12.0374	46	926.5	1.43866
RPL11B	YGR085C	5	6	13	68.5	552	8.05839	43	963.5	1.74547
PIL1	YGR086C	5	6	11	89.5	757.5	8.46369	51.5	850.5	1.12277
PDC6	YGR087C	5	6	9	188.5	938	4.97613	79.5	1178.5	1.2564	0.730463
CTT1	YGR088W	5	6	7	93.5	778	8.32086	53.5	1054.5	1.3554
NNF2	YGR089W	5	6	5	108	701	6.49074	66.5	959.5	1.36876	0.79579
DBF2	YGR092W	5	6	3	153	731.5	4.78105	92.5	636	0.869446	0.505492
DRN1	YGR093W	5	8	23	51	649.5	12.7353	78	1097	1.68899	0.981972
TPC1	YGR096W	5	8	21	289	1126	3.89619	107	1309	1.16252	0.675885
ASK10	YGR097W	5	8	19	131.5	855	6.5019	67.5	764.5	0.894152	0.519856
MDR1	YGR100W	5	8	17	72.5	720	9.93103	61	1141.5	1.58542	0.921754
PCP1	YGR101W	5	8	15	91	634	6.96703	65.5	1461.5	2.30521	1.34024
GTF1	YGR102C	16	13	10	46.5	427	9.1828	40.5	1199	2.80796
SRB5	YGR104C	16	13	8	116.5	449.5	3.85837	79	32.5	0.0723026	0.0258223	MEDIUM CONF.
VMA21	YGR105W	5	8	13	243	946	3.893	40.5	473.5	0.500529
VOA1	YGR106C	5	8	11	435	1210	2.78161	103	1318.5	1.08967	0.633529
-	YGR107W	5	8	9	110.5	829.5	7.50679	64.5	1080	1.30199	0.75697
CLB1	YGR108W	5	8	7	339.5	1149.5	3.38586	130.5	1125.5	0.979121	0.789614
CLB6	YGR109C	5	8	5	104.5	632.5	6.05263	62.5	47	0.0743083	0.0432025	MEDIUM CONF.
CLD1	YGR110W	5	8	3	96	737.5	7.68229	72.5	1207	1.63661	0.951518
-	YGR111W	5	10	23	50	424	8.48	63.5	1000.5	2.35967	1.3719
SHY1	YGR112W	15	8	17	109.5	736	6.72146	72.5	1793.5	2.43682	0.870293	RESISTANT
SHY1	YGR112W	15	8	18	107	722	6.74766	76.5	1748	2.42105	0.864662	RESISTANT
SHY1	YGR112W	15	7	17	119.5	983.5	8.23013	72	1708	1.73665	0.620234	RESISTANT
SHY1	YGR112W	15	7	18	109	772.5	7.08716	65	1582	2.0479	0.731392
-	YGR117C	5	10	21	59	684	11.5932	65	1359.5	1.98757	1.15557
RPS23A	YGR118W	5	10	19	103	700	6.79612	58.5	396	0.565714
MEP1	YGR121C	5	10	17	95.5	798	8.35602	80	988	1.2381	0.719823
-	YGR122C-A	14	2	23	76.5	497	6.49673	98.5	1220	2.45473	0.876689
-	YGR122W	14	2	10	61	442	7.2459	73	1317.5	2.98077	1.06456
PPT1	YGR123C	5	10	15	141	904	6.41135	71	1228.5	1.35896	0.790093
ASN2	YGR124W	5	10	13	126.5	855.5	6.76285	89	1103.5	1.28989	0.749935
-	YGR125W	5	10	11	72.5	707.5	9.75862	41.5	372.5	0.526502
-	YGR126W	5	10	9	154.5	915	5.92233	74.5	988	1.07978	0.62778
-	YGR127W	5	10	7	457	1202.5	2.63129	93.5	910	0.756757	0.439975
SYF2	YGR129W	5	10	5	66	588.5	8.91667	44.5	803.5	1.36534
-	YGR130C	5	10	3	116.5	854.5	7.33476	67	1154.5	1.35108	0.785513
FHN1	YGR131W	5	12	23	107.5	791	7.35814	75	1373	1.73578	1.00917
PHB1	YGR132C	5	12	21	780.5	1359.5	1.74183	323.5	1346.5	0.990438	0.79874
PEX4	YGR133W	5	12	19	740.5	1321.5	1.7846	305.5	1571.5	1.18918	0.959015
CAF130	YGR134W	5	12	17	50	543.5	10.87	46	951.5	1.75069
PRE9	YGR135W	5	12	15	430	1170	2.72093	126	621.5	0.531197	0.428384	HIGH CONF.
LSB1	YGR136W	5	12	13	313	1133	3.61981	92	1055	0.931156	0.54137
-	YGR137W	5	12	11	540.5	1265.5	2.34135	139	1477.5	1.16752	0.941551
TPO2	YGR138C	5	12	9	315	1130.5	3.58889	92	1156.5	1.023	0.594767
-	YGR139W	5	12	7	267.5	1078.5	4.03178	85	1618.5	1.5007	0.872497
VPS62	YGR141W	5	12	5	121.5	781	6.42798	62	1071	1.37132	0.797278
BTN2	YGR142W	5	12	3	100	805.5	8.055	72.5	1060.5	1.31657	0.76545
SKN1	YGR143W	5	14	23	214.5	1032	4.81119	102	1443	1.39826	0.812939
THI4	YGR144W	5	14	21	308.5	1093.5	3.54457	100.5	1532	1.40101	0.814538
ECL1	YGR146C	5	14	19	658.5	1329	2.01822	214.5	1392	1.0474	0.844681
RPL24B	YGR148C	5	14	17	56.5	618.5	10.9469	53.5	568	0.918351
GPC1	YGR149W	5	14	15	166.5	969	5.81982	84	1470	1.51703	0.881993
CCM1	YGR150C	16	13	6	94	444.5	4.72872	61	1345.5	3.027	1.08107
-	YGR151C	5	14	13	150.5	942	6.25914	59.5	1356	1.43949
RSR1	YGR152C	5	14	11	249	1087.5	4.36747	78.5	1399.5	1.2869	0.748196
-	YGR153W	5	14	9	257	1048	4.07782	70	1448	1.38168	0.803302
GTO1	YGR154C	5	14	7	490.5	1231.5	2.5107	103.5	1333	1.08242	0.629314
CYS4	YGR155W	15	7	16	48.5	54	1.1134	42.5	27	0.5
CYS4	YGR155W	15	8	15	47.5	50.5	1.06316	37	22	0.435644
CYS4	YGR155W	15	8	16	47.5	53.5	1.12632	32.5	20	0.373832
CYS4	YGR155W	15	7	15	78	86	1.10256	29	4.5	0.0523256
CHO2	YGR157W	5	14	5	68	398.5	5.86029	55	48	0.120452
NSR1	YGR159C	16	13	4	103	577	5.60194	76	42.5	0.0736568	0.026306	MEDIUM CONF.
-	YGR160W	16	13	2	97.5	537	5.50769	75.5	38	0.0707635	0.0252727	MEDIUM CONF.
RTS3	YGR161C	5	14	3	72	694.5	9.64583	68	1057.5	1.52268	0.885278
GTR2	YGR163W	6	3	22	221.5	768	3.46727	141.5	536.5	0.698568	0.521319	HIGH CONF.
-	YGR164W	6	3	20	328	935.5	2.85213	163.5	1279.5	1.36772	1.02068
MRPS35	YGR165W	16	15	24	78	345	4.42308	78	1264	3.66377	1.30849
TRS65	YGR166W	6	3	18	290	888	3.06207	129.5	1060.5	1.19426	0.891236
CLC1	YGR167W	16	15	22	13.5	29	2.14815	12.5	15.5	0.534483
PEX35	YGR168C	6	3	16	223	740.5	3.32063	116.5	968.5	1.3079	0.747371
PUS6	YGR169C	6	3	14	351	977.5	2.7849	192	1046	1.07008	0.798565
PSD2	YGR170W	6	3	12	389.5	991.5	2.54557	266.5	1336.5	1.34796	1.00594
MSM1	YGR171C	16	15	20	46.5	127	2.73118	41.5	1438.5	11.3268
RBG2	YGR173W	6	3	10	321.5	967.5	3.00933	220	1154.5	1.19328	0.890509
CBP4	YGR174C	6	3	8	475.5	1049.5	2.20715	259	1335	1.27203	0.949279
-	YGR176W	6	3	6	402	1002	2.49254	268.5	1238	1.23553	0.922037
ATF2	YGR177C	6	3	4	401	961.5	2.39776	283	1300	1.35205	1.009
PBP1	YGR178C	6	3	2	166	758.5	4.56928	95.5	1327	1.74951	0.999717
RNR4	YGR180C	16	15	18	38	120.5	3.17105	40	1389.5	11.5311
TIM13	YGR181W	6	5	22	195.5	836	4.27621	93.5	1018	1.2177	0.69583
-	YGR182C	6	5	20	307.5	962.5	3.13008	114.5	521.5	0.541818	0.30961
QCR9	YGR183C	6	5	18	525.5	1077.5	2.05043	186	1176.5	1.09188	0.814835
UBR1	YGR184C	6	5	16	308	983	3.19156	140	1465	1.49034	1.11219
HGH1	YGR187C	6	5	14	312.5	958.5	3.0672	142	882	0.920188	0.686707	HIGH CONF.
BUB1	YGR188C	6	5	12	486	1015	2.08848	226.5	1089	1.07291	0.800676
CRH1	YGR189C	6	5	10	261.5	906.5	3.46654	125	857.5	0.945946	0.70593	HIGH CONF.
TDH3	YGR192C	6	5	8	411.5	1030	2.50304	242.5	1341	1.30194	0.971598
PDX1	YGR193C	6	5	6	307	977	3.18241	277.5	1328	1.35926	1.01438
XKS1	YGR194C	6	5	4	368	1001.5	2.72147	246	1173	1.17124	0.874062
FYV8	YGR196C	6	5	2	104	574.5	5.52404	78	1137	1.97911	1.13092
SNG1	YGR197C	6	7	22	81.5	490	6.01227	60	607.5	1.2398
PMT6	YGR199W	6	7	20	315.5	1023.5	3.24406	163	1072.5	1.04787	0.781996
ELP2	YGR200C	6	7	18	367	982	2.67575	217	1389.5	1.41497	1.05595
-	YGR201C	6	7	16	209.5	889.5	4.24582	105.5	1200.5	1.34963	0.77122
PCT1	YGR202C	6	7	14	320	1013	3.16562	189	1339	1.32182	0.98643
YCH1	YGR203W	6	7	12	383.5	1042.5	2.71838	194.5	1250.5	1.19952	0.895164
ADE3	YGR204W	16	15	16	47.5	268	5.64211	48.5	46	0.171642
TDA10	YGR205W	6	7	10	478	1099	2.29916	214.5	1089.5	0.991356	0.739818
MVB12	YGR206W	6	7	8	124.5	634.5	5.09639	99	761.5	1.20016	0.685804
CIR1	YGR207C	6	7	6	294	929	3.15986	153	904.5	0.973628	0.726588
SER2	YGR208W	6	7	4	84	92	1.09524	84.5	57	0.619565	0.354037
TRX2	YGR209C	6	7	2	209	811	3.88038	113	1010.5	1.24599	0.711996
-	YGR210C	6	9	22	182	907.5	4.98626	91	1051	1.15813	0.661787
SLI1	YGR212W	6	9	20	230	933	4.05652	129	1007	1.07931	0.805458
RTA1	YGR213C	6	9	18	195.5	853	4.36317	87.5	966	1.13247	0.647128
RPS-A	YGR214W	6	9	16	107	556.5	5.20093	56	386	0.693621
RSM27	YGR215W	16	15	14	31	270.5	8.72581	34	1174.5	4.34196
CCH1	YGR217W	6	9	14	369.5	1031	2.79026	203.5	1209	1.17265	0.87511
-	YGR219W	16	15	12	27	219	8.11111	36.5	1268	5.78995
MRPL9	YGR220C	16	15	10	26	230.5	8.86538	42	1156.5	5.01735
TOS2	YGR221C	6	9	12	201	858	4.26866	128	919.5	1.07168	0.79976
PET54	YGR222W	16	15	8	88.5	658.5	7.44068	62	1232.5	1.87168	0.668456
HSV2	YGR223C	6	9	10	178	703.5	3.95225	110.5	974.5	1.38522	0.791552
AZR1	YGR224W	6	9	8	189	836.5	4.42593	108	902.5	1.0789	0.616514
AMA1	YGR225W	6	9	6	189.5	835	4.40633	96.5	864	1.03473	0.591275
-	YGR226C	6	9	4	290.5	901	3.10155	154	1013.5	1.12486	0.839449
DIE2	YGR227W	6	9	2	115.5	566.5	4.90476	71.5	854.5	1.50838	0.861934
-	YGR228W	6	11	22	273	960	3.51648	124	1194	1.24375	0.928172
SMI1	YGR229C	6	11	20	235	820	3.48936	105.5	834.5	1.01768	0.581533
BNS1	YGR230W	6	11	18	321	986.5	3.07321	148	1096.5	1.11151	0.829482
PHB2	YGR231C	6	11	14	184	836.5	4.5462	92.5	737	0.881052	0.503458
NAS6	YGR232W	6	11	16	389	1045	2.68638	194	1428.5	1.36699	1.02014
PHO81	YGR233C	6	11	12	364	1019.5	2.80082	193.5	1372	1.34576	1.0043
YHB1	YGR234W	6	11	10	364.5	1000.5	2.74486	165.5	1249.5	1.24888	0.931997
MIC26	YGR235C	6	11	8	319.5	918	2.87324	133.5	1127	1.22767	0.916171
SPG1	YGR236C	6	11	6	366.5	996	2.7176	174.5	1139.5	1.14408	0.853788
-	YGR237C	6	11	4	142	714.5	5.03169	58	482	0.674598
KEL2	YGR238C	6	11	2	95	473	4.97895	55.5	1017	2.15011
PEX21	YGR239C	6	13	22	175.5	787	4.48433	72	1023.5	1.30051	0.743148
PFK1	YGR240C	16	15	6	106	662.5	6.25	82.5	985.5	1.48755	0.531267
YAP1802	YGR241C	6	13	20	312.5	980	3.136	115.5	1285	1.31122	0.749271
-	YGR242W	6	13	18	224.5	880	3.91982	125.5	1188.5	1.35057	1.00789
MPC3	YGR243W	6	13	16	352.5	1011	2.86809	165.5	1276.5	1.26261	0.942247
LSC2	YGR244C	6	13	14	363	1059	2.91736	166	1172	1.1067	0.825899
CPD1	YGR247W	6	13	12	153.5	800.5	5.21498	89.5	905.5	1.13117	0.646382
SOL4	YGR248W	6	13	10	199.5	855.5	4.28822	85.5	913	1.06721	0.609836
MGA1	YGR249W	6	13	8	297	948.5	3.1936	168.5	1161.5	1.22457	0.913855
RIE1	YGR250C	6	13	6	154	772.5	5.01623	68	941	1.21812	0.69607
ENO1	YGR254W	14	2	21	93	561.5	6.03763	115.5	1386	2.46839	0.881567
COQ6	YGR255C	14	2	19	69	541.5	7.84783	85.5	1526.5	2.81902	1.00679
GND2	YGR256W	6	13	4	107	576.5	5.38785	40	898	1.55768
RAD2	YGR258C	16	15	4	82.5	353.5	4.28485	65.5	24	0.0678925	0.0242473	MEDIUM CONF.
-	YGR259C	6	13	2	135.5	619.5	4.57196	58	422	0.681195
TNA1	YGR260W	6	15	22	121.5	687	5.65432	54.5	145	0.211063
APL6	YGR261C	6	15	20	116.5	595	5.1073	58	1383	2.32437
BUD32	YGR262C	16	15	2	64.5	173	2.68217	65	41	0.236994	0.0846408	MEDIUM CONF.
SAY1	YGR263C	6	15	18	164	816.5	4.97866	69.5	1143	1.39988	0.79993
-	YGR266W	6	15	16	179	864.5	4.82961	95.5	1346	1.55697	0.889697
HUA1	YGR268C	6	15	14	81	627.5	7.74691	44.5	970	1.54582
-	YGR269W	6	15	12	93	680	7.31183	32.5	1126.5	1.65662
YTA7	YGR270W	6	15	10	93	641	6.89247	34	32	0.049922
SLH1	YGR271W	14	4	23	88.5	464.5	5.24859	114	1096.5	2.3606	0.843072
-	YGR272C	14	4	21	99	556.5	5.62121	103	824	1.48068	0.528815
-	YGR273C	14	4	19	75.5	456	6.03974	79.5	895.5	1.96382	0.701363
RTT102	YGR275W	6	15	8	138.5	728	5.25632	50.5	1063	1.46016
RNH70	YGR276C	14	4	17	79	534.5	6.76582	88.5	1051.5	1.96726	0.702593
SCW4	YGR279C	6	15	6	125.5	666.5	5.31076	57	1312.5	1.96924
YOR1	YGR281W	6	15	4	129.5	649	5.01158	40	35.5	0.0546995
BGL2	YGR282C	6	15	2	104.5	618.5	5.91866	53	1323.5	2.13985
-	YGR283C	6	3	23	183	788.5	4.30874	127.5	1265.5	1.60495	1.19772
ERV29	YGR284C	6	3	21	328	929	2.83232	176	1365	1.46932	1.09651
ZUO1	YGR285C	16	2	23	81	157	1.93827	104.5	53	0.33758	0.120564	MEDIUM CONF.
BIO2	YGR286C	6	3	19	372.5	964.5	2.58926	161.5	1177.5	1.22084	0.911074
IMA1	YGR287C	6	3	17	77.5	502.5	6.48387	43.5	771.5	1.53532
MAL13	YGR288W	6	3	15	164.5	802.5	4.87842	129.5	1173	1.46168	1.09081
MAL11	YGR289C	14	4	15	215.5	946	4.38979	126.5	1141	1.20613	0.94971
-	YGR290W	6	3	13	260	935.5	3.59808	141.5	1228.5	1.3132	0.980001
-	YGR291C	14	4	13	94.5	707	7.48148	72.5	919	1.29986	0.464235
MAL12	YGR292W	14	4	11	230.5	983	4.26464	164.5	1213	1.23398	0.971636
COS6	YGR295C	6	3	11	355	972.5	2.73944	203.5	1210.5	1.24473	0.928903
HSE1	YHL002W	6	3	9	266.5	907	3.40338	140.5	916.5	1.01047	0.754085
LAG1	YHL003C	6	3	7	132.5	599.5	4.52453	73	861	1.4362	0.820684
-	YHL005C	6	3	5	180	633	3.51667	76.5	677	1.06951	0.611149
SHU1	YHL006C	6	3	3	98.5	495	5.02538	49.5	1265	2.55556
STE20	YHL007C	6	5	23	234.5	933.5	3.98081	140	1286.5	1.37815	1.02847
-	YHL008C	6	5	21	418.5	1021.5	2.44086	174.5	1088.5	1.06559	0.795216
YAP3	YHL009C	6	5	19	384	1001.5	2.60807	163.5	1205	1.2032	0.897907
ETP1	YHL010C	6	5	17	81	464	5.7284	54	460.5	0.992457
PRS3	YHL011C	16	2	21	87	131.5	1.51149	80	991	7.53612	2.69147
-	YHL012W	6	5	15	493.5	1043.5	2.11449	168.5	855	0.819358	0.611461	HIGH CONF.
OTU2	YHL013C	6	5	13	406.5	995.5	2.44895	135	1008	1.01256	0.755639
YLF2	YHL014C	6	5	11	459	1032	2.24837	162	858.5	0.83188	0.620806	HIGH CONF.
DUR3	YHL016C	6	5	9	417	956.5	2.29376	137.5	920.5	0.962363	0.718181
-	YHL017W	6	5	7	120	675	5.625	73.5	811	1.20148	0.686561
APM2	YHL019C	6	5	5	95.5	577	6.04188	45.5	707.5	1.22617
OPI1	YHL020C	6	5	3	145	382.5	2.63793	60.5	645.5	1.68758	0.964332
AIM17	YHL021C	6	7	23	84	485	5.77381	68	1068	2.20206	1.25832
SPO11	YHL022C	6	7	21	527	1045	1.98292	238	1020.5	0.976555	0.728772
NPR3	YHL023C	6	7	19	453.5	986	2.1742	178	640.5	0.649594	0.484772	HIGH CONF.
RIM4	YHL024W	6	7	17	87.5	484	5.53143	46.5	607.5	1.25517
SNF6	YHL025W	6	7	15	63	185	2.93651	47.5	463.5	2.50541
-	YHL026C	6	7	13	141.5	732	5.17314	70	596	0.814208	0.465262
RIM101	YHL027W	6	7	11	63	422.5	6.70635	43.5	741.5	1.75503
WSC4	YHL028W	6	7	9	453	1023	2.25828	172	941.5	0.920332	0.686815
OCA5	YHL029C	6	7	7	132	728	5.51515	80	840	1.15385	0.659341
ECM29	YHL030W	6	7	5	202.5	682.5	3.37037	90	223	0.32674	0.186709	MEDIUM CONF.
GOS1	YHL031C	6	7	3	279	898.5	3.22043	142	907	1.00946	0.753329
GUT1	YHL032C	6	9	23	267	945	3.53933	140.5	1190.5	1.25979	0.940141
RPL8A	YHL033C	6	9	21	267	865	3.2397	123.5	654	0.756069	0.564231	HIGH CONF.
SBP1	YHL034C	6	9	19	456.5	1062	2.3264	228.5	1223.5	1.15207	0.859755
VMR1	YHL035C	6	9	17	201	836	4.1592	92.5	893	1.06818	0.61039
MUP3	YHL036W	6	9	15	285.5	925	3.23993	123	1083	1.17081	0.873739
-	YHL037C	6	9	13	232	847.5	3.65302	99	1050.5	1.23953	0.708302
CBP2	YHL038C	16	2	19	89	604.5	6.79213	77	1531.5	2.5335	0.904821
EFM1	YHL039W	6	9	11	426	1041	2.44366	199	986.5	0.947646	0.707199
ARN1	YHL040C	6	9	9	345.5	968	2.80174	133	923.5	0.954029	0.711962
-	YHL041W	6	9	7	96	577	6.01042	57.5	814.5	1.41161
-	YHL042W	6	9	5	108	645	5.97222	48.5	561.5	0.870543
ECM34	YHL043W	6	9	3	122	666.5	5.46311	54.5	1035	1.55289
-	YHL044W	6	11	23	79	446	5.64557	61	945	2.11883	1.21076
-	YHL045W	6	11	21	136	749.5	5.51103	83.5	962.5	1.28419	0.733823
PAU13	YHL046C	6	11	19	233.5	901	3.85867	123	1039.5	1.15372	0.860984
ARN2	YHL047C	6	11	17	123.5	717	5.80567	69	1109.5	1.54742	0.88424
QCR10	YHR001W-A	6	11	15	205.5	881	4.2871	100	867	0.984109	0.562348
TCD1	YHR003C	6	11	13	176.5	805	4.56091	103	1016	1.26211	0.721207
NEM1	YHR004C	6	11	11	131.5	762	5.79468	83	500	0.656168	0.374953
GPA1	YHR005C	6	11	9	55	428.5	7.79091	33.5	1149	2.68145
STP2	YHR006W	6	11	7	142	755	5.3169	66	851	1.12715	0.644087
SOD2	YHR008C	14	13	7	47.5	298.5	6.28421	31	101	0.338358
TDA3	YHR009C	6	11	5	102	558	5.47059	50.5	1320	2.36559
RPL27A	YHR010W	16	2	17	80.5	258	3.20497	63	53	0.205426	0.0733666	MEDIUM CONF.
DIA4	YHR011W	16	2	15	68.5	452.5	6.60584	50	1319	2.91492
VPS29	YHR012W	6	11	3	99.5	577.5	5.80402	43	967.5	1.67532
ARD1	YHR013C	16	2	13	66.5	394	5.92481	72.5	40.5	0.102792	0.0367114	MEDIUM CONF.
SPO13	YHR014W	6	13	23	346	1017.5	2.94075	139	1374	1.35037	1.00774
MIP6	YHR015W	6	13	21	276	933.5	3.38225	120.5	1236	1.32405	0.988096
YSC84	YHR016C	6	13	19	165.5	801	4.83988	93.5	882.5	1.10175	0.62957
YSC83	YHR017W	6	13	17	243	916	3.76955	129	1131	1.23472	0.92143
ARG4	YHR018C	6	13	15	183	812.5	4.43989	92	1079.5	1.32862	0.759209
RPS27B	YHR021C	6	13	13	77	376.5	4.88961	51.5	37	0.0982736
ECM12	YHR021W-A	6	13	11	109.5	642.5	5.86758	70.5	894.5	1.39222	0.795553
-	YHR022C	6	13	9	131.5	720.5	5.47909	62.5	772	1.07148	0.612273
THR1	YHR025W	6	13	7	74	392	5.2973	44.5	664	1.69388
VMA16	YHR026W	16	2	11	81.5	263	3.22699	47	35.5	0.134981
DAP2	YHR028C	6	13	5	90	509.5	5.66111	45.5	647.5	1.27085
YHI9	YHR029C	6	13	3	77.5	510.5	6.5871	46	1018	1.99412
SLT2	YHR030C	6	15	23	68.5	498	7.27007	66.5	1021	2.0502	1.17154
RRM3	YHR031C	6	15	21	66.5	384.5	5.78195	64	1217	3.16515	1.80866
ERC1	YHR032W	6	15	19	73	461.5	6.32192	67.5	1125.5	2.43879	1.39359
-	YHR033W	6	15	17	55	376.5	6.84545	57.5	930	2.47012
PIH1	YHR034C	6	15	15	46	197.5	4.29348	40.5	231	1.16962
NEL1	YHR035W	6	15	13	60	522.5	8.70833	48	1358	2.59904
PUT2	YHR037W	6	15	11	40.5	334	8.24691	37	1176.5	3.52246
RRF1	YHR038W	16	2	9	39	326	8.35897	74	1250.5	3.83589	1.36996
MSC7	YHR039C	6	15	9	63.5	470	7.40157	29	738.5	1.57128
-	YHR039C-B	16	2	7	98.5	509.5	5.17259	68.5	43.5	0.0853778	0.0304921	MEDIUM CONF.
SRB2	YHR041C	6	15	7	70	381.5	5.45	45.5	1344.5	3.52425
DOG2	YHR043C	6	15	5	64	392	6.125	26	684	1.7449
DOG1	YHR044C	6	15	3	66.5	392	5.89474	30.5	736	1.87755
-	YHR045W	6	2	22	137.5	642	4.66909	83	1276.5	1.98832	1.13618
INM1	YHR046C	6	2	20	94	557	5.92553	54.5	973	1.74686
AAP1	YHR047C	6	2	18	120.5	631	5.23651	66	533.5	0.845483	0.483133
[truncated: 2,859 more rows]

## Sheet: controls (his3∆)
gene	orf	plate	row	column	Dark day0	Dark day1	Dark day1/day0	Light day0	Light day6	Light day6/Dark day1	median Light day6/Dark day1
HIS3	YOR202W	1	1	19	677.5	1323.5	1.95351	629	1592	1.20287
HIS3	YOR202W	1	1	15	777.5	1343	1.72733	620	1442	1.07372				range of light day0 (≤121) for "high confidence set"
HIS3	YOR202W	1	1	13	730.5	1296.5	1.77481	602	1454.5	1.12187				range of light day0 (61 - 120) for "medium confidence set"
HIS3	YOR202W	1	16	19	780	1301	1.66795	575	1589.5	1.22175
HIS3	YOR202W	1	16	23	699	1289.5	1.84478	541	1637.5	1.26987
HIS3	YOR202W	1	1	11	665	1264.5	1.9015	520.5	1521.5	1.20324
HIS3	YOR202W	1	16	15	919	1315.5	1.43145	515	1572.5	1.19536
HIS3	YOR202W	1	16	17	788	1285.5	1.63135	475.5	1585.5	1.23337
HIS3	YOR202W	1	16	21	601	1241	2.06489	473	1616	1.30218
HIS3	YOR202W	1	6	1	527.5	1047	1.98483	437.5	1259	1.20248
HIS3	YOR202W	1	1	9	566	1218	2.15194	421.5	1499.5	1.23112
HIS3	YOR202W	1	10	1	529.5	1078	2.03588	394	1382	1.282
HIS3	YOR202W	1	8	1	675.5	1179.5	1.74611	390	1242	1.05299
HIS3	YOR202W	1	1	21	400	1137	2.8425	341.5	1324	1.16447
HIS3	YOR202W	1	1	17	528.5	1182	2.23652	335.5	1262	1.06768
HIS3	YOR202W	1	1	12	476.5	1165.5	2.44596	316	1498	1.28529
HIS3	YOR202W	1	1	16	498	1207.5	2.4247	304.5	1363	1.12878
HIS3	YOR202W	1	1	3	366.5	997	2.72033	283	1532	1.53661
HIS3	YOR202W	1	1	7	367	1024	2.79019	265.5	1176	1.14844
HIS3	YOR202W	1	16	13	450	1111.5	2.47	246	1473.5	1.32569
HIS3	YOR202W	1	1	5	322.5	962	2.98295	242.5	1483	1.54158
HIS3	YOR202W	1	1	18	329.5	1069	3.24431	223.5	1237.5	1.15762
HIS3	YOR202W	1	1	20	348	1121.5	3.2227	221.5	1185	1.05662
HIS3	YOR202W	1	16	11	408.5	1053	2.57772	211	1533.5	1.45632
HIS3	YOR202W	1	5	24	278	1012	3.64029	209.5	1281.5	1.2663
HIS3	YOR202W	1	1	4	381.5	1020	2.67366	209	1411	1.38333
HIS3	YOR202W	1	1	14	320.5	995	3.10452	197	1163	1.16884
HIS3	YOR202W	1	1	6	387.5	1002	2.58581	185	1267	1.26447
HIS3	YOR202W	1	4	1	347.5	911	2.62158	182	1220	1.33919
HIS3	YOR202W	1	1	8	353	1005.5	2.84844	171.5	1230	1.22327
HIS3	YOR202W	1	6	24	270.5	990.5	3.66174	170.5	1449	1.4629
HIS3	YOR202W	1	16	5	275.5	892	3.23775	170	1523	1.7074
HIS3	YOR202W	1	7	24	238.5	919	3.85325	169.5	1243	1.35256
HIS3	YOR202W	1	13	24	323.5	1083.5	3.3493	168	1350.5	1.24642
HIS3	YOR202W	1	11	24	304.5	1011.5	3.32184	166.5	1324	1.30895
HIS3	YOR202W	1	1	10	329.5	1033.5	3.13657	152.5	1379.5	1.33478
HIS3	YOR202W	1	4	24	266.5	1015	3.80863	149.5	1408	1.38719
HIS3	YOR202W	1	10	24	267	945	3.53933	147	1181	1.24974
HIS3	YOR202W	1	16	16	443	1062.5	2.39842	146	1317	1.23953
HIS3	YOR202W	1	1	24	207	931.5	4.5	144.5	1577.5	1.69351
HIS3	YOR202W	1	16	3	179.5	827	4.60724	138	1398	1.69045
HIS3	YOR202W	1	1	22	228.5	996	4.35886	137	1231.5	1.23645
HIS3	YOR202W	1	8	24	313	970	3.09904	134	1218	1.25567
HIS3	YOR202W	1	16	6	349	965.5	2.76648	133	1350.5	1.39876
HIS3	YOR202W	1	9	24	166.5	858.5	5.15616	128.5	1030	1.19977
HIS3	YOR202W	1	14	24	259	861.5	3.32625	126.5	1266.5	1.47011	median
HIS3	YOR202W	1	5	1	231.5	764.5	3.30238	122	1052	1.37606	1.25567
HIS3	YOR202W	1	16	24	210.5	734.5	3.48931	120	732.5	0.997277
HIS3	YOR202W	1	16	9	284.5	943.5	3.31634	120	1088	1.15315
HIS3	YOR202W	1	16	7	233	840	3.60515	118	1206.5	1.43631
HIS3	YOR202W	1	16	10	204.5	823	4.02445	114	1334.5	1.62151
HIS3	YOR202W	1	2	24	198.5	746.5	3.76071	112.5	1409	1.88747
HIS3	YOR202W	1	12	1	202.5	843.5	4.16543	105.5	1152	1.36574
HIS3	YOR202W	1	15	24	174.5	775.5	4.44413	100.5	926	1.19407
HIS3	YOR202W	1	12	24	171	759.5	4.44152	98	1333	1.7551
HIS3	YOR202W	1	3	24	133.5	670.5	5.02247	95.5	1055	1.57345
HIS3	YOR202W	1	7	1	443.5	990	2.23224	95	1094	1.10505
HIS3	YOR202W	1	1	2	334.5	942	2.81614	93	1036.5	1.10032
HIS3	YOR202W	1	16	4	228	794.5	3.48465	93	1120.5	1.41032
HIS3	YOR202W	1	16	18	207.5	826	3.98072	88.5	1060	1.28329
HIS3	YOR202W	1	14	1	165.5	767	4.63444	88.5	1266	1.65059
HIS3	YOR202W	1	16	20	209.5	853	4.0716	88	897.5	1.05217
HIS3	YOR202W	1	1	23	296	1118.5	3.77872	86	1418.5	1.26822
HIS3	YOR202W	1	9	1	161.5	704.5	4.36223	82.5	930	1.32009
HIS3	YOR202W	1	16	12	214.5	851	3.96737	82.5	1334.5	1.56816
HIS3	YOR202W	1	16	22	226	833	3.68584	81	854	1.02521
HIS3	YOR202W	1	3	1	142.5	615.5	4.3193	78.5	1036	1.68318
HIS3	YOR202W	1	2	1	133.5	740	5.54307	66.5	1207	1.63108
HIS3	YOR202W	1	16	14	191.5	797	4.16188	65	923	1.15809	median
HIS3	YOR202W	1	16	2	246	851.5	3.46138	62.5	826.5	0.97064	1.32009
HIS3	YOR202W	1	11	1	104	639.5	6.14904	56	819	1.28069
HIS3	YOR202W	1	16	8	225.5	812.5	3.6031	53	856	1.05354
HIS3	YOR202W	1	16	1	74.5	588	7.89262	47	836	1.42177
HIS3	YOR202W	1	1	1	153.5	658	4.28664	46	473	0.718845
HIS3	YOR202W	1	15	1	122	658.5	5.39754	38.5	1167.5	1.77297
HIS3	YOR202W	1	13	1	84.5	491.5	5.81657	36	520.5	1.059
HIS3	YOR202W	2	1	15	761	1420.5	1.86662	636	1618.5	1.13939
HIS3	YOR202W	2	1	17	721.5	1370.5	1.89951	620.5	1529.5	1.11602
HIS3	YOR202W	2	1	11	675	1354.5	2.00667	617.5	1580.5	1.16685
HIS3	YOR202W	2	1	9	602.5	1335	2.21577	532	1570	1.17603
HIS3	YOR202W	2	1	19	570.5	1311	2.29798	484	1443.5	1.10107
HIS3	YOR202W	2	1	7	512	1285	2.50977	408	1533	1.193
HIS3	YOR202W	2	1	21	647	1322.5	2.04405	393	1514.5	1.14518
HIS3	YOR202W	2	16	21	469	1251.5	2.66844	366.5	1360	1.0867
HIS3	YOR202W	2	1	5	371	1161	3.12938	278	1508	1.29888
HIS3	YOR202W	2	1	3	294.5	1069	3.62988	277.5	1498.5	1.40178
HIS3	YOR202W	2	9	24	391	1174.5	3.00384	258	1578.5	1.34398
HIS3	YOR202W	2	16	15	372	1172	3.15054	242	1377	1.17491
HIS3	YOR202W	2	1	6	266.5	1093	4.10131	236	1542.5	1.41125
HIS3	YOR202W	2	1	13	384.5	1194.5	3.10663	226	1348.5	1.12892
HIS3	YOR202W	2	16	17	300	1126.5	3.755	215	1625.5	1.44296
HIS3	YOR202W	2	6	1	227.5	950.5	4.17802	212.5	1084.5	1.14098
HIS3	YOR202W	2	16	19	275.5	1044	3.78947	208	1257	1.20402
HIS3	YOR202W	2	8	1	343	1122.5	3.27259	208	1367.5	1.21826
HIS3	YOR202W	2	16	13	256.5	1094	4.26511	190	1349	1.23309
HIS3	YOR202W	2	5	1	316.5	1058.5	3.34439	185	1369.5	1.29381
HIS3	YOR202W	2	5	24	387.5	1128	2.91097	182.5	1299	1.1516
HIS3	YOR202W	2	3	1	203.5	968	4.75676	169.5	1330.5	1.37448
HIS3	YOR202W	2	16	23	348	1174	3.37356	157.5	1271.5	1.08305
HIS3	YOR202W	2	16	11	198.5	1001.5	5.04534	154.5	1423.5	1.42137
HIS3	YOR202W	2	7	1	334	1077	3.22455	154	1400.5	1.30037
HIS3	YOR202W	2	9	1	180	969	5.38333	135.5	1429.5	1.47523
HIS3	YOR202W	2	11	1	174	891.5	5.12356	133.5	1381	1.54907
HIS3	YOR202W	2	1	20	220	1054	4.79091	128	1337	1.2685
HIS3	YOR202W	2	1	23	443.5	1280	2.88613	126	1252	0.978125
HIS3	YOR202W	2	7	24	255	1040	4.07843	126	1289	1.23942	median
HIS3	YOR202W	2	13	1	80	767	9.5875	120.5	1340	1.74707	1.21826
HIS3	YOR202W	2	4	1	137	849	6.19708	117.5	1336.5	1.5742
HIS3	YOR202W	2	16	12	108.5	797.5	7.35023	114.5	1129	1.41567
HIS3	YOR202W	2	16	8	121	854.5	7.06198	108.5	1287.5	1.50673
HIS3	YOR202W	2	16	6	132	810	6.13636	101.5	1425.5	1.75988
HIS3	YOR202W	2	1	2	278	1053.5	3.78957	100	1313	1.24632
HIS3	YOR202W	2	16	2	93.5	573.5	6.13369	99	1308	2.28073
HIS3	YOR202W	2	16	14	141	878.5	6.2305	98.5	1544	1.75754
HIS3	YOR202W	2	16	4	81	722.5	8.91975	93.5	1218.5	1.68651
HIS3	YOR202W	2	16	10	129	876	6.7907	93	1418.5	1.61929
HIS3	YOR202W	2	1	24	153	861.5	5.63072	91.5	1225.5	1.42252
HIS3	YOR202W	2	16	20	102.5	736.5	7.18537	90	1191	1.61711
HIS3	YOR202W	2	11	24	137.5	795.5	5.78545	88	960	1.20679
HIS3	YOR202W	2	10	1	135.5	860	6.34686	85.5	1155	1.34302
HIS3	YOR202W	2	16	16	153.5	877	5.71336	83.5	1179.5	1.34493
HIS3	YOR202W	2	6	24	128.5	763.5	5.94163	82.5	1220	1.5979
HIS3	YOR202W	2	1	22	177	977	5.51977	81.5	1303.5	1.33419
HIS3	YOR202W	2	15	24	127.5	822.5	6.45098	80	319.5	0.38845
HIS3	YOR202W	2	16	22	125	806	6.448	80	1361.5	1.68921
HIS3	YOR202W	2	12	24	105	622.5	5.92857	79	1172	1.88273
HIS3	YOR202W	2	16	18	96.5	679	7.03627	78.5	827	1.21797
HIS3	YOR202W	2	16	5	189	937.5	4.96032	77.5	1170	1.248
HIS3	YOR202W	2	2	24	141	802	5.68794	75.5	1206.5	1.50436
HIS3	YOR202W	2	14	1	109	782	7.17431	75.5	1387	1.77366
HIS3	YOR202W	2	13	24	105.5	698.5	6.62085	75	935	1.33858
HIS3	YOR202W	2	10	24	129	725	5.62016	75	1130	1.55862
HIS3	YOR202W	2	1	18	322	1177.5	3.65683	73.5	963	0.817834
HIS3	YOR202W	2	3	24	140	766.5	5.475	73.5	1351	1.76256
HIS3	YOR202W	2	1	14	305	1135	3.72131	71.5	620	0.546256
HIS3	YOR202W	2	16	24	78.5	554.5	7.06369	71.5	966.5	1.74301
HIS3	YOR202W	2	1	4	287	1147	3.99652	71.5	1188	1.03575
HIS3	YOR202W	2	1	16	266	1090	4.09774	70.5	1531.5	1.40505
HIS3	YOR202W	2	1	1	210	961	4.57619	70	1381.5	1.43757
HIS3	YOR202W	2	2	1	99	665	6.71717	69	1045.5	1.57218
HIS3	YOR202W	2	8	24	119.5	723	6.05021	66	742.5	1.02697	median
HIS3	YOR202W	2	14	24	118.5	756.5	6.38397	63.5	1367.5	1.80767	1.50436
HIS3	YOR202W	2	16	3	126	790.5	6.27381	55.5	1561	1.9747
HIS3	YOR202W	2	1	12	292.5	1101.5	3.76581	54.5	848	0.769859
HIS3	YOR202W	2	16	7	125	825.5	6.604	47.5	780	0.944882
HIS3	YOR202W	2	1	10	160.5	960.5	5.98442	47	566.5	0.589797
HIS3	YOR202W	2	1	8	238.5	1088	4.56184	47	1083	0.995404
HIS3	YOR202W	2	12	1	141.5	802.5	5.67138	46	836	1.04174
HIS3	YOR202W	2	16	9	196.5	1003.5	5.10687	44	967	0.963627
HIS3	YOR202W	2	16	1	63	653.5	10.373	43	1291	1.97552
HIS3	YOR202W	2	15	1	84.5	763	9.02959	39	960.5	1.25885
HIS3	YOR202W	2	4	24	109.5	635	5.79909	37.5	323	0.508661
HIS3	YOR202W	3	1	24	191	994	5.20419	88.5	1536.5	1.54577
HIS3	YOR202W	3	1	22	201	1109.5	5.5199	87	1272.5	1.14691
HIS3	YOR202W	3	1	23	230	1103	4.79565	87	1311	1.18858
HIS3	YOR202W	3	2	24	152	885	5.82237	78.5	36	0.040678
HIS3	YOR202W	3	1	2	189.5	966.5	5.10026	77.5	581	0.601138
HIS3	YOR202W	3	13	24	175.5	946	5.39031	76	1797.5	1.90011
HIS3	YOR202W	3	1	20	175.5	1096.5	6.24786	73	1642	1.49749
HIS3	YOR202W	3	1	21	172	988.5	5.74709	71.5	839	0.848761
HIS3	YOR202W	3	9	24	136.5	854.5	6.26007	71.5	1750.5	2.04857
HIS3	YOR202W	3	16	24	169	880.5	5.21006	70	568	0.645088
HIS3	YOR202W	3	7	24	131	804.5	6.14122	67	467	0.580485
HIS3	YOR202W	3	1	3	193.5	975	5.03876	67	1308.5	1.34205
HIS3	YOR202W	3	11	24	150.5	834.5	5.54485	65.5	1457.5	1.74655
HIS3	YOR202W	3	15	24	159.5	808.5	5.06897	62.5	39	0.0482375	median
HIS3	YOR202W	3	14	24	141.5	900	6.36042	60.5	30	0.0333333	1.14691
HIS3	YOR202W	3	10	24	110	691.5	6.28636	57.5	1205.5	1.74331
HIS3	YOR202W	3	1	17	157.5	969	6.15238	56.5	1301	1.34262
HIS3	YOR202W	3	1	18	193	1052.5	5.45337	55.5	912	0.866508
HIS3	YOR202W	3	16	15	240.5	1107	4.60291	54	1068	0.96477
HIS3	YOR202W	3	8	24	118.5	768.5	6.48523	53.5	82	0.106701
HIS3	YOR202W	3	3	24	113	623	5.51327	53.5	146.5	0.235152
HIS3	YOR202W	3	16	22	169	1030	6.09467	53.5	259.5	0.251942
HIS3	YOR202W	3	16	2	185	959.5	5.18649	52	974.5	1.01563
HIS3	YOR202W	3	16	21	116.5	675	5.79399	51	1538	2.27852
HIS3	YOR202W	3	1	19	234.5	1181.5	5.03838	50.5	1573.5	1.33178
HIS3	YOR202W	3	1	4	153.5	991	6.45603	49.5	1351.5	1.36377
HIS3	YOR202W	3	1	5	154	952.5	6.18506	48.5	1234.5	1.29606
HIS3	YOR202W	3	5	24	129.5	738.5	5.7027	48.5	1236	1.67366
HIS3	YOR202W	3	16	17	115	801.5	6.96957	47.5	1203.5	1.50156
HIS3	YOR202W	3	6	24	107.5	662.5	6.16279	47.5	1257	1.89736
HIS3	YOR202W	3	1	16	139.5	956.5	6.85663	47	746	0.779927
HIS3	YOR202W	3	1	15	177	1056	5.9661	47	934	0.88447
HIS3	YOR202W	3	1	1	150	819	5.46	47	1673	2.04274
HIS3	YOR202W	3	16	13	184	981	5.33152	46.5	1170	1.19266
HIS3	YOR202W	3	1	10	166.5	995	5.97598	46	1599.5	1.60754
HIS3	YOR202W	3	1	9	212.5	1063	5.00235	44.5	420.5	0.395579
HIS3	YOR202W	3	12	24	127	692.5	5.45276	44	47	0.06787
HIS3	YOR202W	3	16	23	140	883.5	6.31071	44	1213.5	1.37351
HIS3	YOR202W	3	1	14	134.5	953	7.0855	43	1019.5	1.06978
HIS3	YOR202W	3	1	13	125.5	886.5	7.06375	42.5	1315	1.48336
HIS3	YOR202W	3	6	1	267.5	1083.5	4.05047	42.5	1464.5	1.35164
HIS3	YOR202W	3	16	14	286.5	1149	4.01047	42	32	0.0278503
HIS3	YOR202W	3	1	8	134	922	6.8806	41.5	668.5	0.725054
HIS3	YOR202W	3	16	19	119.5	805.5	6.74059	40	594.5	0.738051
HIS3	YOR202W	3	16	20	126	769	6.10317	39.5	623.5	0.810793
HIS3	YOR202W	3	4	24	118	682	5.77966	38	21.5	0.0315249
HIS3	YOR202W	3	1	11	143.5	967	6.73868	37.5	1613	1.66805
HIS3	YOR202W	3	1	12	99.5	809.5	8.13568	35.5	1263.5	1.56084
HIS3	YOR202W	3	1	6	122.5	861.5	7.03265	35	862	1.00058
HIS3	YOR202W	3	1	7	153	998.5	6.52614	34	1425	1.42714
HIS3	YOR202W	3	16	4	104	754.5	7.25481	33	660.5	0.875414
HIS3	YOR202W	3	16	8	88.5	729.5	8.24294	32.5	11.5	0.0157642
HIS3	YOR202W	3	16	3	73.5	448.5	6.10204	32	119.5	0.266444
HIS3	YOR202W	3	8	1	211.5	991	4.68558	31.5	1021	1.03027
HIS3	YOR202W	3	16	18	70.5	536	7.60284	30.5	25.5	0.0475746
HIS3	YOR202W	3	10	1	117.5	787.5	6.70213	30.5	1173.5	1.49016
HIS3	YOR202W	3	7	1	128	867	6.77344	30	971.5	1.12053
HIS3	YOR202W	3	16	5	70	586	8.37143	29.5	15	0.0255973
HIS3	YOR202W	3	9	1	138	831.5	6.02536	29.5	1193	1.43476
HIS3	YOR202W	3	5	1	95	658.5	6.93158	29	758.5	1.15186
HIS3	YOR202W	3	16	9	85	721	8.48235	28.5	23.5	0.0325936
HIS3	YOR202W	3	16	10	133.5	918	6.8764	28	1705.5	1.85784
HIS3	YOR202W	3	16	12	93	826.5	8.8871	27	343	0.415003
HIS3	YOR202W	3	2	1	102	697.5	6.83824	27	1331.5	1.90896
HIS3	YOR202W	3	16	16	93.5	653.5	6.9893	25.5	19.5	0.0298393
HIS3	YOR202W	3	16	7	111.5	809	7.25561	24	79.5	0.0982695
HIS3	YOR202W	3	11	1	144	789	5.47917	23	685	0.868188
HIS3	YOR202W	3	13	1	146	694	4.75342	22	1603	2.3098
HIS3	YOR202W	3	16	6	72.5	567	7.82069	21.5	294.5	0.5194
HIS3	YOR202W	3	16	11	63	556.5	8.83333	21	386	0.693621
HIS3	YOR202W	3	4	1	146.5	905	6.17747	18.5	493	0.544751
HIS3	YOR202W	3	15	1	128	773.5	6.04297	17.5	1336	1.72721
HIS3	YOR202W	3	12	1	101	638	6.31683	13.5	407.5	0.638715
HIS3	YOR202W	3	3	1	119	676.5	5.68487	13	19.5	0.0288248
HIS3	YOR202W	3	14	1	55.5	344.5	6.20721	11	707.5	2.0537
HIS3	YOR202W	3	16	1	94	660	7.02128	8.5	223	0.337879
HIS3	YOR202W	4	1	10	341	1043.5	3.06012	83.5	1285	1.23143
HIS3	YOR202W	4	1	14	363	1048.5	2.88843	80	1317	1.25608
HIS3	YOR202W	4	1	23	158.5	830.5	5.23975	78	1347.5	1.62252
HIS3	YOR202W	4	1	21	119.5	790.5	6.61506	70	1339.5	1.6945
HIS3	YOR202W	4	1	17	124	771	6.21774	67	1253.5	1.62581
HIS3	YOR202W	4	5	24	305.5	930	3.04419	66.5	1288.5	1.38548
HIS3	YOR202W	4	1	4	211	929	4.40284	66	1353	1.4564
HIS3	YOR202W	4	2	24	88.5	617.5	6.9774	65.5	894.5	1.44858
HIS3	YOR202W	4	1	9	97.5	726	7.44615	65	1270.5	1.75
HIS3	YOR202W	4	1	24	132.5	724	5.46415	65	1312	1.81215
HIS3	YOR202W	4	8	1	72.5	666.5	9.1931	64	1155	1.73293
HIS3	YOR202W	4	3	24	549	1072.5	1.95355	62.5	1324.5	1.23497	median
HIS3	YOR202W	4	1	12	241	945.5	3.92324	61	1237	1.3083	1.4564
HIS3	YOR202W	4	1	11	92	733	7.96739	59	1304.5	1.77967
HIS3	YOR202W	4	1	19	143	829.5	5.8007	59	1377	1.66004
HIS3	YOR202W	4	1	3	63	529	8.39683	56.5	1120.5	2.11815
HIS3	YOR202W	4	1	13	109	799	7.33028	56.5	1247.5	1.56133
HIS3	YOR202W	4	1	8	330	1056	3.2	56	1129.5	1.0696
HIS3	YOR202W	4	1	2	118.5	681	5.74684	55.5	1168.5	1.71586
HIS3	YOR202W	4	1	20	406	1072.5	2.64163	52.5	1238	1.15431
HIS3	YOR202W	4	7	24	280.5	931	3.31907	50.5	1101	1.1826
HIS3	YOR202W	4	1	18	361	1023.5	2.83518	50	1292	1.26234
HIS3	YOR202W	4	10	24	74.5	471.5	6.32886	49.5	783.5	1.66172
HIS3	YOR202W	4	1	16	210	839.5	3.99762	49.5	1227	1.46158
HIS3	YOR202W	4	9	24	402.5	1022	2.53913	47	1271	1.24364
HIS3	YOR202W	4	9	1	55	470	8.54545	46.5	1014.5	2.15851
HIS3	YOR202W	4	5	1	50	394.5	7.89	46	1098	2.78327
HIS3	YOR202W	4	6	24	108	674	6.24074	45.5	561.5	0.833086
HIS3	YOR202W	4	14	1	49	465	9.4898	44.5	1170	2.51613
HIS3	YOR202W	4	13	1	49.5	461	9.31313	44	1084.5	2.35249
HIS3	YOR202W	4	1	22	101	735	7.27723	42.5	1149.5	1.56395
HIS3	YOR202W	4	11	24	495.5	1038	2.09485	42	1064	1.02505
HIS3	YOR202W	4	1	1	75	381	5.08	42	1173	3.07874
HIS3	YOR202W	4	16	24	76.5	580	7.5817	41.5	230.5	0.397414
HIS3	YOR202W	4	1	15	69	604	8.75362	41	1197.5	1.98262
HIS3	YOR202W	4	16	3	63	545	8.65079	40	1195	2.19266
HIS3	YOR202W	4	15	24	181.5	810	4.46281	39	1124.5	1.38827
HIS3	YOR202W	4	2	1	66	531	8.04545	38.5	1012.5	1.90678
HIS3	YOR202W	4	16	11	77	658	8.54545	38	1283.5	1.95061
HIS3	YOR202W	4	8	24	68.5	457	6.67153	37	537	1.17505
HIS3	YOR202W	4	12	24	65	416.5	6.40769	37	1152.5	2.76711
HIS3	YOR202W	4	1	7	55.5	556	10.018	37	1372	2.46763
HIS3	YOR202W	4	13	24	283	925	3.26855	37	1423	1.53838
HIS3	YOR202W	4	16	2	62.5	427.5	6.84	36.5	1090	2.54971
HIS3	YOR202W	4	16	23	128.5	759	5.90661	36	1219.5	1.60672
HIS3	YOR202W	4	14	24	64	421	6.57812	35.5	25.5	0.0605701
HIS3	YOR202W	4	4	1	48.5	429	8.84536	35	949.5	2.21329
HIS3	YOR202W	4	7	1	41.5	471.5	11.3614	35	1153.5	2.44645
HIS3	YOR202W	4	16	4	65	590	9.07692	35	1164.5	1.97373
HIS3	YOR202W	4	1	5	42.5	510	12	34.5	1185	2.32353
HIS3	YOR202W	4	16	5	41	397.5	9.69512	33.5	1163.5	2.92704
HIS3	YOR202W	4	11	1	33	320	9.69697	33	949.5	2.96719
HIS3	YOR202W	4	16	6	56.5	606.5	10.7345	32	15	0.0247321
HIS3	YOR202W	4	12	1	49	479.5	9.78571	31.5	923.5	1.92596
HIS3	YOR202W	4	16	13	109.5	756	6.90411	31	1080.5	1.42923
HIS3	YOR202W	4	10	1	68	606	8.91176	31	1096.5	1.80941
HIS3	YOR202W	4	16	7	42	446.5	10.631	31	1112.5	2.4916
HIS3	YOR202W	4	3	1	53	417.5	7.87736	30.5	1228	2.94132
HIS3	YOR202W	4	6	1	57	521	9.14035	30	874	1.67754
HIS3	YOR202W	4	1	6	160	861	5.38125	29.5	1101	1.27875
HIS3	YOR202W	4	16	12	67.5	602.5	8.92593	29	1120.5	1.85975
HIS3	YOR202W	4	4	24	84	500.5	5.95833	28.5	289	0.577423
HIS3	YOR202W	4	16	8	58	561.5	9.68103	28	1172.5	2.08816
HIS3	YOR202W	4	16	19	91.5	714	7.80328	28	1227.5	1.71919
HIS3	YOR202W	4	16	1	56	511.5	9.13393	27.5	1076.5	2.10459
HIS3	YOR202W	4	15	1	38.5	444.5	11.5455	27.5	1143	2.57143
HIS3	YOR202W	4	16	10	53	579.5	10.934	27	1209	2.08628
HIS3	YOR202W	4	16	14	72.5	609	8.4	24	738	1.21182
HIS3	YOR202W	4	16	9	45.5	483	10.6154	24	1091	2.2588
HIS3	YOR202W	4	16	20	90	708.5	7.87222	22.5	1121	1.58222
HIS3	YOR202W	4	16	21	110	772.5	7.02273	22.5	1221.5	1.58123
HIS3	YOR202W	4	16	22	62.5	571	9.136	20.5	1309.5	2.29335
HIS3	YOR202W	4	16	18	72	611.5	8.49306	19	1251	2.04579
HIS3	YOR202W	4	16	15	45.5	533.5	11.7253	18.5	1225	2.29616
HIS3	YOR202W	4	16	17	96	737.5	7.68229	16	1199.5	1.62644
HIS3	YOR202W	4	16	16	35.5	417.5	11.7606	12	731	1.7509
HIS3	YOR202W	5	1	19	526.5	1268.5	2.40931	210.5	1572	1.23926	1.24
HIS3	YOR202W	5	16	15	279	1086.5	3.89427	119.5	1668	1.5352
HIS3	YOR202W	5	1	23	105	793.5	7.55714	117.5	1619	2.04033
HIS3	YOR202W	5	1	8	196.5	923	4.6972	96.5	1564	1.69447
HIS3	YOR202W	5	2	24	81	606.5	7.48765	94.5	1562.5	2.57626
HIS3	YOR202W	5	1	21	117.5	847.5	7.21277	94	1462	1.72507
HIS3	YOR202W	5	1	17	140	929	6.63571	89.5	1600	1.72228
HIS3	YOR202W	5	16	21	96	804.5	8.38021	88.5	1314.5	1.63393
HIS3	YOR202W	5	8	1	252.5	994	3.93663	87.5	1308	1.3159
HIS3	YOR202W	5	1	12	184	978	5.31522	85	1274	1.30266
HIS3	YOR202W	5	1	10	224.5	980	4.36526	83.5	1364.5	1.39235
HIS3	YOR202W	5	16	19	252	1064.5	4.22421	83.5	1409	1.32363
HIS3	YOR202W	5	1	24	72	662	9.19444	81	1603	2.42145
HIS3	YOR202W	5	16	23	73	689	9.43836	78	1388	2.01451
HIS3	YOR202W	5	1	3	49	635.5	12.9694	77.5	1328.5	2.09048
HIS3	YOR202W	5	1	2	58.5	614	10.4957	77	1468	2.39088
HIS3	YOR202W	5	16	2	78	683	8.75641	74.5	1364	1.99707
HIS3	YOR202W	5	1	9	121	812.5	6.71488	74.5	1373	1.68985
HIS3	YOR202W	5	1	18	64.5	661	10.2481	73.5	1173	1.77458
HIS3	YOR202W	5	1	14	102.5	838.5	8.18049	73.5	1447.5	1.7263
HIS3	YOR202W	5	3	24	72.5	585.5	8.07586	71.5	990.5	1.69172
HIS3	YOR202W	5	16	17	106	834.5	7.87264	71.5	1479.5	1.77292
HIS3	YOR202W	5	1	13	107.5	852.5	7.93023	71	1403	1.64575
HIS3	YOR202W	5	1	22	100	773	7.73	69.5	1510	1.95343
HIS3	YOR202W	5	16	24	54.5	566.5	10.3945	69	1410	2.48897
HIS3	YOR202W	5	11	24	57	591	10.3684	69	1432.5	2.42386
HIS3	YOR202W	5	16	22	91.5	751	8.20765	67.5	1202.5	1.6012
HIS3	YOR202W	5	4	24	78	645	8.26923	67.5	1413.5	2.19147
HIS3	YOR202W	5	14	24	61.5	593.5	9.65041	67	1126.5	1.89806
HIS3	YOR202W	5	1	7	99	805	8.13131	67	1176.5	1.46149
HIS3	YOR202W	5	16	13	207	999	4.82609	66	1394.5	1.3959
HIS3	YOR202W	5	1	20	78.5	712	9.07006	65.5	828	1.16292
HIS3	YOR202W	5	16	9	231	1015.5	4.3961	65.5	1219	1.20039
HIS3	YOR202W	5	1	6	58.5	682.5	11.6667	64.5	1616	2.36777
HIS3	YOR202W	5	16	20	61	684	11.2131	63.5	394.5	0.576754
HIS3	YOR202W	5	7	1	218.5	1021	4.67277	63	1374.5	1.34623
HIS3	YOR202W	5	5	24	85	636.5	7.48824	62.5	1439.5	2.26159
HIS3	YOR202W	5	6	24	141.5	859.5	6.0742	61.5	991	1.153	median
HIS3	YOR202W	5	1	15	59.5	677.5	11.3866	61.5	1385	2.04428	1.72368
HIS3	YOR202W	5	1	11	59.5	624.5	10.4958	60	1319.5	2.11289
HIS3	YOR202W	5	16	6	93.5	705.5	7.54545	59.5	1428.5	2.02481
HIS3	YOR202W	5	10	24	75	660.5	8.80667	59.5	1480	2.24073
HIS3	YOR202W	5	1	5	39	528	13.5385	59	1358	2.57197
HIS3	YOR202W	5	1	4	40.5	574.5	14.1852	58.5	1352.5	2.35422
HIS3	YOR202W	5	13	24	41	531	12.9512	56	634.5	1.19492
HIS3	YOR202W	5	15	24	44.5	537	12.0674	55.5	1188	2.21229
HIS3	YOR202W	5	12	24	50	518.5	10.37	54.5	1010.5	1.94889
HIS3	YOR202W	5	16	18	71	731.5	10.3028	54	1054	1.44087
HIS3	YOR202W	5	1	1	45.5	580	12.7473	53	1289	2.22241
HIS3	YOR202W	5	9	24	51	755	14.8039	52.5	1542	2.04238
HIS3	YOR202W	5	4	1	110	816	7.41818	51.5	1059	1.29779
HIS3	YOR202W	5	16	10	60	629.5	10.4917	51.5	1483.5	2.35663
HIS3	YOR202W	5	16	5	158	882	5.58228	50.5	1455	1.64966
HIS3	YOR202W	5	5	1	83	734	8.84337	49	1166.5	1.58924
HIS3	YOR202W	5	9	1	60.5	711.5	11.7603	49	1298	1.82431
HIS3	YOR202W	5	8	24	50.5	623.5	12.3465	48.5	900	1.44346
HIS3	YOR202W	5	16	8	83.5	701	8.39521	47.5	878.5	1.25321
HIS3	YOR202W	5	7	24	51	517.5	10.1471	46.5	710.5	1.37295
HIS3	YOR202W	5	16	4	53	544	10.2642	46.5	1349.5	2.4807
HIS3	YOR202W	5	16	11	215	1023.5	4.76047	46	1375.5	1.34392
HIS3	YOR202W	5	16	7	57.5	621	10.8	44	1255	2.02093
HIS3	YOR202W	5	16	16	51.5	642	12.466	43	206.5	0.321651
HIS3	YOR202W	5	1	16	27.5	451.5	16.4182	43	1066.5	2.36213
HIS3	YOR202W	5	13	1	41.5	560	13.494	43	1095.5	1.95625
HIS3	YOR202W	5	6	1	29.5	467.5	15.8475	41.5	998.5	2.13583
HIS3	YOR202W	5	3	1	37	352	9.51351	38.5	859	2.44034
HIS3	YOR202W	5	16	12	63.5	644.5	10.1496	36	1048	1.62607
HIS3	YOR202W	5	16	3	49.5	467.5	9.44444	33	375	0.802139
HIS3	YOR202W	5	12	1	48	482	10.0417	33	751	1.55809
HIS3	YOR202W	5	14	1	101	792	7.84158	31.5	930	1.17424
HIS3	YOR202W	5	10	1	21	415.5	19.7857	31.5	981	2.36101
HIS3	YOR202W	5	2	1	49	552	11.2653	30.5	1221.5	2.21286
HIS3	YOR202W	5	11	1	88	674	7.65909	30.5	1222.5	1.8138
HIS3	YOR202W	5	16	14	31.5	441.5	14.0159	29	837.5	1.89694
HIS3	YOR202W	5	16	1	72.5	681	9.3931	29	864	1.26872
HIS3	YOR202W	5	15	1	43.5	501	11.5172	28.5	1368.5	2.73154
HIS3	YOR202W	6	16	19	637	1156	1.81476	281.5	1455.5	1.25908
HIS3	YOR202W	6	16	21	658	1191	1.81003	261	1451.5	1.21872
HIS3	YOR202W	6	1	21	287	1029	3.58537	245.5	1460.5	1.41934
HIS3	YOR202W	6	1	11	208	885.5	4.25721	179	1389	1.56861
HIS3	YOR202W	6	16	15	468.5	1041.5	2.22305	174	1364	1.30965
HIS3	YOR202W	6	16	17	500.5	1064.5	2.12687	166.5	1332	1.25129
HIS3	YOR202W	6	16	11	408	991	2.42892	149.5	1324.5	1.33653
HIS3	YOR202W	6	16	23	407.5	1077.5	2.64417	149	1419	1.31694
HIS3	YOR202W	6	1	9	194.5	934	4.80206	141	1450	1.55246
HIS3	YOR202W	6	1	19	266	964.5	3.62594	140	1285.5	1.33281
HIS3	YOR202W	6	16	9	314.5	963.5	3.06359	136	1436	1.4904
HIS3	YOR202W	6	1	6	216.5	914.5	4.22402	133	1621.5	1.7731	median
HIS3	YOR202W	6	1	12	159.5	859	5.38558	121.5	1329.5	1.54773	1.33653
HIS3	YOR202W	6	10	1	177	821.5	4.64124	119.5	1224.5	1.49057
HIS3	YOR202W	6	1	23	132	714.5	5.41288	109	1486	2.07978
HIS3	YOR202W	6	1	7	206	909	4.41262	108.5	1435.5	1.57921
HIS3	YOR202W	6	1	14	173.5	872.5	5.02882	104.5	1506	1.72607
HIS3	YOR202W	6	1	18	136.5	741	5.42857	100.5	1433	1.93387
HIS3	YOR202W	6	16	5	249.5	916.5	3.67335	98.5	1406	1.5341
HIS3	YOR202W	6	1	5	142	834.5	5.87676	97.5	1390	1.66567
HIS3	YOR202W	6	1	10	238	912	3.83193	94.5	1250	1.37061
HIS3	YOR202W	6	16	13	240	906	3.775	92.5	1271	1.40287
HIS3	YOR202W	6	1	4	156	820	5.25641	90	1460	1.78049
HIS3	YOR202W	6	16	7	215	875	4.06977	86	1255	1.43429
HIS3	YOR202W	6	6	1	146	729	4.99315	85	1294.5	1.77572
HIS3	YOR202W	6	8	1	121.5	714.5	5.88066	85	1356.5	1.89853
HIS3	YOR202W	6	2	24	127	708.5	5.57874	82	1334	1.88285
HIS3	YOR202W	6	16	3	164	785.5	4.78963	78.5	1371	1.74539
HIS3	YOR202W	6	1	2	116	579.5	4.99569	77.5	1413.5	2.43917
HIS3	YOR202W	6	4	1	78.5	513	6.53503	73	1235	2.40741
HIS3	YOR202W	6	1	8	170.5	870.5	5.10557	72	1157	1.32912
HIS3	YOR202W	6	1	22	118	679	5.75424	71.5	1350.5	1.98895
HIS3	YOR202W	6	1	15	103	735.5	7.14078	70.5	1168.5	1.58872
HIS3	YOR202W	6	1	3	99.5	564.5	5.67337	70.5	1436	2.54384
HIS3	YOR202W	6	1	16	100.5	618.5	6.15423	69.5	1373	2.21989
HIS3	YOR202W	6	5	24	135	737	5.45926	67.5	1142	1.54953
HIS3	YOR202W	6	12	1	80	530	6.625	64.5	1265	2.38679
HIS3	YOR202W	6	16	8	155.5	768	4.93891	63	1279.5	1.66602
HIS3	YOR202W	6	3	24	122.5	614	5.01224	63	1298	2.11401
HIS3	YOR202W	6	16	10	173	834.5	4.8237	62.5	1242	1.48832
HIS3	YOR202W	6	11	24	138	770.5	5.58333	62.5	1393.5	1.80857
HIS3	YOR202W	6	1	13	88.5	624.5	7.0565	62	1064.5	1.70456	median
HIS3	YOR202W	6	13	24	159	789.5	4.96541	61.5	1391.5	1.76251	1.75395
HIS3	YOR202W	6	16	20	105.5	551.5	5.22749	59	648.5	1.17588
HIS3	YOR202W	6	1	20	120.5	693.5	5.75519	58.5	1174	1.69286
HIS3	YOR202W	6	15	24	112	581.5	5.19196	57	1358	2.33534
HIS3	YOR202W	6	9	24	120.5	686	5.69295	55.5	1427	2.08017
HIS3	YOR202W	6	16	22	103	535	5.19417	55	1383.5	2.58598
HIS3	YOR202W	6	12	24	84	425	5.05952	54.5	1085.5	2.55412
HIS3	YOR202W	6	1	17	84.5	537.5	6.36095	53	1153.5	2.14605
HIS3	YOR202W	6	5	1	64.5	425	6.58915	53	1182.5	2.78235
HIS3	YOR202W	6	10	24	111	555.5	5.0045	52.5	981	1.76598
HIS3	YOR202W	6	1	1	99.5	599.5	6.02513	52.5	1359.5	2.26772
HIS3	YOR202W	6	16	4	176	831.5	4.72443	51.5	1336.5	1.60734
HIS3	YOR202W	6	16	2	94	480.5	5.1117	49.5	1146	2.38502
HIS3	YOR202W	6	1	24	106.5	517	4.85446	47.5	1122.5	2.17118
HIS3	YOR202W	6	4	24	73.5	332	4.51701	46.5	914.5	2.75452
HIS3	YOR202W	6	7	1	76	569.5	7.49342	46.5	1377	2.41791
HIS3	YOR202W	6	7	24	95	389	4.09474	43.5	748.5	1.92416
HIS3	YOR202W	6	14	1	124.5	676	5.42972	43.5	1325	1.96006
HIS3	YOR202W	6	16	6	94	624.5	6.64362	42.5	1070.5	1.71417
HIS3	YOR202W	6	16	1	80	510.5	6.38125	42	1270	2.48776
HIS3	YOR202W	6	16	12	88	645.5	7.33523	41.5	1095	1.69636
HIS3	YOR202W	6	3	1	76.5	474.5	6.20261	40.5	858.5	1.80927
HIS3	YOR202W	6	9	1	49	493.5	10.0714	39.5	1232.5	2.49747
HIS3	YOR202W	6	11	1	79.5	470	5.91195	38.5	985	2.09574
HIS3	YOR202W	6	16	18	73.5	408.5	5.55782	38	525.5	1.28641
HIS3	YOR202W	6	6	24	98	435.5	4.44388	38	1349.5	3.09874
HIS3	YOR202W	6	2	1	64	476.5	7.44531	36.5	1128.5	2.36831
HIS3	YOR202W	6	16	16	54.5	378.5	6.94495	36	549	1.45046
HIS3	YOR202W	6	14	24	112	569.5	5.08482	35.5	870	1.52766
HIS3	YOR202W	6	16	14	51.5	317.5	6.16505	35	1131	3.5622
HIS3	YOR202W	6	16	24	101.5	414.5	4.08374	34	787	1.89867
HIS3	YOR202W	6	15	1	54.5	387.5	7.11009	29	986	2.54452
HIS3	YOR202W	6	13	1	67.5	418.5	6.2	28.5	964	2.30346
HIS3	YOR202W	6	8	24	102	556.5	5.45588	26.5	614	1.10332
HIS3	YOR202W	7	1	17	548.5	1220	2.22425	219	1636	1.34098
HIS3	YOR202W	7	1	19	456.5	1157	2.5345	195	1538	1.3293
HIS3	YOR202W	7	16	17	420.5	1120.5	2.66468	148.5	1480.5	1.32129
HIS3	YOR202W	7	1	21	207.5	945.5	4.55663	147.5	1521	1.60867
HIS3	YOR202W	7	16	23	381.5	1136	2.97772	145.5	1551.5	1.36576
HIS3	YOR202W	7	1	23	146	750	5.13699	143.5	1504.5	2.006
HIS3	YOR202W	7	1	15	461	1135.5	2.46312	140.5	1480.5	1.30383
HIS3	YOR202W	7	16	8	279	940.5	3.37097	132.5	1443.5	1.53482
HIS3	YOR202W	7	16	21	185.5	945.5	5.09704	131	1477.5	1.56267
HIS3	YOR202W	7	16	19	452	1138	2.5177	129	1609.5	1.41432
HIS3	YOR202W	7	16	15	355.5	1040.5	2.92686	123.5	1436.5	1.38059	median
HIS3	YOR202W	7	1	2	108.5	545	5.02304	122.5	1275	2.33945	1.39745
HIS3	YOR202W	7	16	10	214.5	887.5	4.13753	116	1345.5	1.51606
HIS3	YOR202W	7	1	18	313	1049.5	3.35304	111	921.5	0.878037
HIS3	YOR202W	7	1	8	74.5	521.5	7	99.5	1310	2.51198
HIS3	YOR202W	7	16	12	157	814	5.18471	99.5	1565.5	1.92322
HIS3	YOR202W	7	1	1	83.5	530.5	6.35329	98.5	1335.5	2.51744
HIS3	YOR202W	7	16	6	194	871.5	4.49227	98	1229.5	1.41079
HIS3	YOR202W	7	16	16	236.5	963.5	4.074	98	1460.5	1.51583
HIS3	YOR202W	7	1	16	115.5	685.5	5.93506	97.5	298.5	0.435449
HIS3	YOR202W	7	2	24	128	534.5	4.17578	96	1439.5	2.69317
HIS3	YOR202W	7	16	7	190.5	810	4.25197	95	1325	1.6358
HIS3	YOR202W	7	7	24	207.5	821.5	3.95904	93.5	1184.5	1.44187
HIS3	YOR202W	7	1	13	112.5	799	7.10222	93	1515	1.89612
HIS3	YOR202W	7	1	6	102.5	579.5	5.65366	92.5	1421.5	2.45298
HIS3	YOR202W	7	1	10	100.5	671.5	6.68159	92	1425	2.12211
HIS3	YOR202W	7	3	24	175	837.5	4.78571	91.5	1183.5	1.41313
HIS3	YOR202W	7	16	14	153	790.5	5.16667	89.5	1366	1.72802
HIS3	YOR202W	7	12	24	153.5	837	5.45277	88.5	1303.5	1.55735
HIS3	YOR202W	7	14	24	147	610.5	4.15306	88	1325.5	2.17117
HIS3	YOR202W	7	10	24	146.5	786	5.36519	87.5	1312	1.66921
HIS3	YOR202W	7	16	2	99	507.5	5.12626	85.5	997	1.96453
HIS3	YOR202W	7	1	9	92.5	664.5	7.18378	83.5	1370.5	2.06245
HIS3	YOR202W	7	6	24	146	747	5.11644	82	975	1.30522
HIS3	YOR202W	7	1	14	112.5	622	5.52889	81	1044.5	1.67926
HIS3	YOR202W	7	5	1	69.5	476.5	6.85612	80.5	1068	2.24134
HIS3	YOR202W	7	1	3	81.5	464.5	5.69939	79.5	695	1.49623
HIS3	YOR202W	7	16	11	249	918	3.68675	79	1397	1.52179
HIS3	YOR202W	7	1	7	52	445	8.55769	78	832.5	1.87079
HIS3	YOR202W	7	1	22	114.5	570.5	4.98253	77	555.5	0.973707
HIS3	YOR202W	7	16	4	159	814.5	5.12264	77	1108.5	1.36096
HIS3	YOR202W	7	9	1	62.5	453.5	7.256	76.5	1329.5	2.93164
HIS3	YOR202W	7	16	9	58.5	520.5	8.89744	74.5	941	1.80788
HIS3	YOR202W	7	4	1	83.5	671.5	8.04192	74	847	1.26136
HIS3	YOR202W	7	8	1	58.5	551	9.4188	74	1220	2.21416
HIS3	YOR202W	7	16	5	69.5	488	7.02158	73.5	1306.5	2.67725
HIS3	YOR202W	7	16	13	132	771	5.84091	72.5	1113	1.44358
HIS3	YOR202W	7	4	24	130	495.5	3.81154	71	23	0.0464178
HIS3	YOR202W	7	1	5	58.5	483	8.25641	71	1147	2.37474
HIS3	YOR202W	7	1	12	72.5	533.5	7.35862	70.5	1110	2.0806
HIS3	YOR202W	7	2	1	56	381	6.80357	70.5	1460	3.83202
HIS3	YOR202W	7	1	4	214	506	2.36449	69.5	896	1.77075
HIS3	YOR202W	7	16	24	111.5	494.5	4.43498	69.5	981.5	1.98483
HIS3	YOR202W	7	16	1	64	429.5	6.71094	69	357.5	0.832363
HIS3	YOR202W	7	6	1	50	431	8.62	68.5	1094	2.53828
HIS3	YOR202W	7	16	20	104.5	664.5	6.35885	67.5	675	1.0158
HIS3	YOR202W	7	1	24	151	654.5	4.33444	65.5	31.5	0.0481283
HIS3	YOR202W	7	12	1	54	430	7.96296	65.5	715	1.66279
HIS3	YOR202W	7	10	1	43.5	381.5	8.77011	65.5	905.5	2.37353
HIS3	YOR202W	7	1	11	73.5	533	7.2517	65.5	1087	2.0394
HIS3	YOR202W	7	15	24	106	538	5.07547	61.5	682.5	1.26859
HIS3	YOR202W	7	16	3	70.5	417	5.91489	61	556.5	1.33453	median
HIS3	YOR202W	7	16	18	98	639.5	6.52551	60.5	615.5	0.962471	1.67926
HIS3	YOR202W	7	8	24	116.5	673.5	5.78112	59.5	23.5	0.0348924
HIS3	YOR202W	7	7	1	44.5	507	11.3933	59	1105	2.17949
HIS3	YOR202W	7	15	1	78	580.5	7.44231	58.5	1354	2.33247
HIS3	YOR202W	7	3	1	59.5	341.5	5.7395	55	643	1.88287
HIS3	YOR202W	7	13	1	62.5	484	7.744	54.5	665.5	1.375
HIS3	YOR202W	7	14	1	35.5	305.5	8.60563	53.5	1261.5	4.1293
HIS3	YOR202W	7	13	24	118	537	4.55085	53.5	1408.5	2.62291
HIS3	YOR202W	7	11	24	111	554.5	4.9955	53	190	0.342651
HIS3	YOR202W	7	11	1	39	353	9.05128	52.5	1279	3.62323
HIS3	YOR202W	7	16	22	75.5	407	5.39073	52	74.5	0.183047
HIS3	YOR202W	7	1	20	75.5	464.5	6.15232	51.5	705.5	1.51884
HIS3	YOR202W	7	5	24	107	557.5	5.21028	49.5	10.5	0.0188341
HIS3	YOR202W	7	9	24	101	499	4.94059	40.5	21.5	0.0430862
HIS3	YOR202W	8	1	20	659	1316	1.99697	590	1315.5	0.99962
HIS3	YOR202W	8	1	15	680	1346.5	1.98015	567	1339	0.99443
HIS3	YOR202W	8	1	18	600	1324	2.20667	535	1400	1.0574
HIS3	YOR202W	8	1	8	663	1293	1.95023	513.5	1340	1.03635
HIS3	YOR202W	8	1	21	642.5	1364	2.12296	510.5	1317.5	0.965909
HIS3	YOR202W	8	1	14	679	1297.5	1.9109	504	1242	0.957225
HIS3	YOR202W	8	1	12	720.5	1358	1.8848	499	1389.5	1.0232
HIS3	YOR202W	8	5	24	465.5	1131.5	2.43072	475	1303	1.15157
HIS3	YOR202W	8	1	22	432.5	1207.5	2.79191	458.5	1368.5	1.13333
HIS3	YOR202W	8	1	17	554.5	1312.5	2.367	458	1252	0.953905
HIS3	YOR202W	8	1	16	794.5	1394	1.75456	435	1287	0.923242
HIS3	YOR202W	8	1	11	500	1231.5	2.463	395.5	1269	1.03045
HIS3	YOR202W	8	16	19	462.5	1194	2.58162	361.5	1325	1.10972
HIS3	YOR202W	8	3	24	335	1095.5	3.27015	352.5	1408	1.28526
HIS3	YOR202W	8	1	4	388.5	1119	2.88031	350.5	1444	1.29044
HIS3	YOR202W	8	1	6	411.5	1157.5	2.81288	334.5	1324	1.14384
HIS3	YOR202W	8	1	19	463	1252	2.7041	331	1138	0.908946
HIS3	YOR202W	8	1	24	226	852	3.76991	313	1351	1.58568
HIS3	YOR202W	8	13	24	246.5	931.5	3.7789	309	1454.5	1.56146
HIS3	YOR202W	8	1	10	345	1123.5	3.25652	298	1142	1.01647
HIS3	YOR202W	8	1	13	393	1161	2.9542	295.5	1057	0.910422
HIS3	YOR202W	8	1	7	392	1080	2.7551	292.5	1233.5	1.14213
HIS3	YOR202W	8	11	24	236.5	920	3.89006	285	1345.5	1.4625
HIS3	YOR202W	8	16	17	374.5	1163.5	3.10681	284.5	1239.5	1.06532
HIS3	YOR202W	8	16	8	319.5	1051.5	3.29108	273.5	1396	1.32763
HIS3	YOR202W	8	16	21	312.5	1116.5	3.5728	257.5	1324.5	1.1863
HIS3	YOR202W	8	16	12	273	1060	3.88278	252	1374	1.29623
HIS3	YOR202W	8	7	24	304	986.5	3.24507	248.5	1178	1.19412
HIS3	YOR202W	8	1	5	361	1177.5	3.26177	244.5	1273	1.0811
HIS3	YOR202W	8	16	14	238	1044.5	4.38866	242	1335.5	1.2786
HIS3	YOR202W	8	16	23	328	1024	3.12195	225.5	1307.5	1.27686
HIS3	YOR202W	8	16	16	283	1078.5	3.81095	222	1340.5	1.24293
HIS3	YOR202W	8	16	13	313	1043	3.33227	214	1273	1.22052
HIS3	YOR202W	8	16	6	210	954.5	4.54524	210.5	1350	1.41435
HIS3	YOR202W	8	16	15	279	1037.5	3.71864	207.5	1218.5	1.17446
HIS3	YOR202W	8	9	24	174.5	885.5	5.0745	198.5	1125	1.27047
HIS3	YOR202W	8	10	1	235.5	903	3.83439	196	1130	1.25138
HIS3	YOR202W	8	1	9	305	1088.5	3.56885	191.5	1064	0.977492
HIS3	YOR202W	8	16	20	169.5	835.5	4.9292	182.5	1318	1.5775
HIS3	YOR202W	8	6	24	190	965	5.07895	176	1266.5	1.31244
HIS3	YOR202W	8	10	24	193	981.5	5.08549	173.5	1303	1.32756
HIS3	YOR202W	8	16	18	175	909.5	5.19714	168	1334	1.46674
HIS3	YOR202W	8	8	24	191	939.5	4.91885	166.5	1229.5	1.30867
HIS3	YOR202W	8	16	4	144.5	775.5	5.36678	163	1326.5	1.71051
HIS3	YOR202W	8	16	11	241	945	3.92116	159.5	1240	1.31217
HIS3	YOR202W	8	16	24	94	547.5	5.82447	138	1276	2.33059
HIS3	YOR202W	8	4	24	153	851	5.56209	134.5	1169	1.37368
HIS3	YOR202W	8	6	1	228.5	855.5	3.74398	128	944.5	1.10403
HIS3	YOR202W	8	1	3	227	977	4.30396	121.5	1327	1.35824
HIS3	YOR202W	8	12	24	145.5	818.5	5.62543	120.5	1159.5	1.41662	median
HIS3	YOR202W	8	16	10	142	811.5	5.71479	120.5	1172	1.44424	1.22052
HIS3	YOR202W	8	14	24	116.5	677	5.81116	103	1290	1.90547
HIS3	YOR202W	8	16	22	103.5	592	5.71981	100.5	876	1.47973
HIS3	YOR202W	8	2	24	173.5	685	3.94813	94.5	223.5	0.326277
HIS3	YOR202W	8	1	23	364	1157.5	3.17995	85	626	0.540821
HIS3	YOR202W	8	16	9	117	704	6.01709	84.5	977	1.38778
HIS3	YOR202W	8	1	1	171.5	735	4.28571	80	1074.5	1.4619
HIS3	YOR202W	8	1	2	157	764.5	4.86943	67.5	332	0.434271
HIS3	YOR202W	8	15	1	110	680	6.18182	65	23	0.0338235	median
HIS3	YOR202W	8	16	2	110	533.5	4.85	61.5	26.5	0.049672	0.540821
HIS3	YOR202W	8	16	5	114.5	685	5.98253	60	159	0.232117
HIS3	YOR202W	8	7	1	149	817	5.48322	54	4.5	0.00550796
HIS3	YOR202W	8	9	1	157	848.5	5.40446	53.5	1169	1.37773
HIS3	YOR202W	8	8	1	78.5	598	7.61783	48	686.5	1.14799
HIS3	YOR202W	8	15	24	120	661.5	5.5125	45.5	1259	1.90325
HIS3	YOR202W	8	13	1	101.5	647.5	6.37931	44.5	17.5	0.027027
HIS3	YOR202W	8	16	7	124	730.5	5.89113	41.5	34.5	0.0472279
HIS3	YOR202W	8	16	1	83.5	516.5	6.18563	41	13.5	0.0261375
HIS3	YOR202W	8	5	1	118.5	745.5	6.29114	40	8.5	0.0114017
HIS3	YOR202W	8	3	1	133.5	698.5	5.23221	33.5	10.5	0.0150322
HIS3	YOR202W	8	16	3	77	452.5	5.87662	32	15.5	0.0342541
HIS3	YOR202W	8	2	1	64.5	318.5	4.93798	25.5	17	0.0533752
HIS3	YOR202W	8	11	1	97.5	646.5	6.63077	24	267	0.412993
HIS3	YOR202W	8	14	1	66	458.5	6.94697	23	10	0.0218103
HIS3	YOR202W	8	12	1	60.5	431.5	7.13223	22	15	0.0347625
HIS3	YOR202W	8	4	1	67.5	446	6.60741	21.5	4.5	0.0100897
HIS3	YOR202W	9	1	11	687	1396	2.03202	224.5	1444.5	1.03474
HIS3	YOR202W	9	16	16	550	1292	2.34909	212	1542.5	1.19389
HIS3	YOR202W	9	16	18	595	1297.5	2.18067	197.5	1358.5	1.04701
HIS3	YOR202W	9	1	3	576	1291	2.24132	160.5	1727	1.33772
HIS3	YOR202W	9	16	23	172	787.5	4.57849	151.5	1558.5	1.97905
HIS3	YOR202W	9	1	20	160.5	913	5.68847	135.5	1283.5	1.40581
HIS3	YOR202W	9	1	21	153.5	895	5.83062	130.5	1533	1.71285
HIS3	YOR202W	9	1	23	176	989.5	5.62216	129	1495	1.51086	median
HIS3	YOR202W	9	16	21	142.5	693.5	4.86667	124.5	1624.5	2.34247	1.40581
HIS3	YOR202W	9	1	18	133.5	869	6.50936	119.5	1506.5	1.7336
HIS3	YOR202W	9	1	9	119	786	6.60504	113	1427.5	1.81616
HIS3	YOR202W	9	16	20	307.5	1142.5	3.71545	111.5	1392.5	1.21882
HIS3	YOR202W	9	16	17	132.5	742.5	5.60377	110.5	1523.5	2.05185
HIS3	YOR202W	9	1	19	118	763	6.4661	106.5	1128	1.47837
HIS3	YOR202W	9	1	13	100.5	770.5	7.66667	104	1326	1.72096
HIS3	YOR202W	9	1	2	103.5	568.5	5.49275	104	1589	2.79507
HIS3	YOR202W	9	1	5	144.5	823.5	5.69896	103.5	1039.5	1.2623
HIS3	YOR202W	9	16	22	328	1151	3.50915	103	1441	1.25195
HIS3	YOR202W	9	16	10	102	654.5	6.41667	101	1219	1.86249
HIS3	YOR202W	9	1	14	125.5	835	6.65339	98.5	1174.5	1.40659
HIS3	YOR202W	9	1	22	112.5	648.5	5.76444	96	667.5	1.0293
HIS3	YOR202W	9	1	16	118	781.5	6.62288	96	1097.5	1.40435
HIS3	YOR202W	9	15	24	132.5	627.5	4.73585	95	151.5	0.241434
HIS3	YOR202W	9	16	13	122	756.5	6.20082	93	1216	1.6074
HIS3	YOR202W	9	1	17	102.5	715	6.97561	92	1400	1.95804
HIS3	YOR202W	9	1	15	140	936	6.68571	90.5	785	0.838675
HIS3	YOR202W	9	5	24	109.5	689	6.29224	90	1534	2.22642
HIS3	YOR202W	9	16	9	80	517.5	6.46875	89.5	1349	2.60676
HIS3	YOR202W	9	1	6	113	671.5	5.94248	89	1219.5	1.81608
HIS3	YOR202W	9	6	1	411	1036	2.52068	88	1209.5	1.16747
HIS3	YOR202W	9	1	7	121	763	6.30579	87.5	1257.5	1.6481
HIS3	YOR202W	9	16	8	83.5	724	8.67066	87	1240	1.71271
HIS3	YOR202W	9	9	1	378.5	1092	2.88507	87	1308	1.1978
HIS3	YOR202W	9	12	24	256.5	1138.5	4.4386	87	1398	1.22793
HIS3	YOR202W	9	7	24	145.5	703	4.83162	85.5	1460.5	2.07752
HIS3	YOR202W	9	1	4	106	595	5.61321	84	956.5	1.60756
HIS3	YOR202W	9	4	1	231.5	872	3.76674	84	1314	1.50688
HIS3	YOR202W	9	1	24	121	725.5	5.99587	82.5	190.5	0.262578
HIS3	YOR202W	9	1	8	110	716.5	6.51364	82.5	1069	1.49197
HIS3	YOR202W	9	11	24	144	723.5	5.02431	81.5	1277	1.76503
HIS3	YOR202W	9	8	1	293	994.5	3.3942	80.5	1236.5	1.24334
HIS3	YOR202W	9	16	3	94	561.5	5.9734	80	742	1.32146
HIS3	YOR202W	9	16	4	76.5	673.5	8.80392	79.5	830.5	1.23311
HIS3	YOR202W	9	16	14	81.5	622.5	7.63804	78.5	1033.5	1.66024
HIS3	YOR202W	9	1	10	106	707	6.66981	78	1451	2.05233
HIS3	YOR202W	9	16	12	98.5	605	6.14213	77	1361	2.24959
HIS3	YOR202W	9	16	19	96	576.5	6.00521	77	1410.5	2.44666
HIS3	YOR202W	9	16	15	90.5	540	5.96685	76.5	1282.5	2.375
HIS3	YOR202W	9	10	1	204.5	869	4.24939	73	1254.5	1.44361
HIS3	YOR202W	9	16	7	77	546	7.09091	72.5	1417.5	2.59615
HIS3	YOR202W	9	16	11	105.5	653	6.18957	72	1053	1.61256
HIS3	YOR202W	9	16	2	83	555	6.68675	72	1331	2.3982
HIS3	YOR202W	9	7	1	209	894.5	4.2799	69.5	1180	1.31917
HIS3	YOR202W	9	16	5	81	520.5	6.42593	68.5	598.5	1.14986
HIS3	YOR202W	9	16	1	56.5	422.5	7.47788	66.5	490	1.15976
HIS3	YOR202W	9	2	24	149.5	842.5	5.63545	65	1568	1.86113
HIS3	YOR202W	9	3	24	105.5	665	6.30332	64	1521.5	2.28797
HIS3	YOR202W	9	1	12	75.5	571	7.56291	63	557.5	0.976357
HIS3	YOR202W	9	9	24	125.5	624.5	4.9761	61.5	1281.5	2.05204	median
HIS3	YOR202W	9	16	6	65	570.5	8.77692	60.5	1013	1.77564	1.61256
HIS3	YOR202W	9	5	1	230	896.5	3.89783	56.5	1072.5	1.19632
HIS3	YOR202W	9	13	24	104	546	5.25	56	967	1.77106
HIS3	YOR202W	9	1	1	92.5	596	6.44324	55	917	1.53859
HIS3	YOR202W	9	11	1	66.5	539.5	8.11278	55	1325	2.45598
HIS3	YOR202W	9	14	1	56	474	8.46429	55	1331.5	2.80907
HIS3	YOR202W	9	13	1	68	543	7.98529	53.5	299.5	0.551565
HIS3	YOR202W	9	15	1	65	604	9.29231	53.5	1484.5	2.45778
HIS3	YOR202W	9	6	24	136.5	736.5	5.3956	52	115	0.156144
HIS3	YOR202W	9	3	1	182.5	843	4.61918	48	701.5	0.832147
HIS3	YOR202W	9	4	24	147.5	825	5.59322	45.5	1046	1.26788
HIS3	YOR202W	9	16	24	116	706.5	6.09052	45.5	1382.5	1.95683
HIS3	YOR202W	9	12	1	45.5	365	8.02198	39	699	1.91507
HIS3	YOR202W	9	2	1	56	427.5	7.63393	36	5	0.0116959
HIS3	YOR202W	9	10	24	107.5	698.5	6.49767	27	1180.5	1.69005
HIS3	YOR202W	9	8	24	108.5	597.5	5.50691	25.5	132	0.220921
HIS3	YOR202W	9	14	24	116	623.5	5.375	24.5	170.5	0.273456
HIS3	YOR202W	10	1	19	609.5	1297	2.12797	226.5	1352	1.04241	median
HIS3	YOR202W	10	1	17	594.5	1295.5	2.17914	209.5	1340	1.03435	1.03838
HIS3	YOR202W	10	16	23	134	834.5	6.22761	118	1424	1.70641
HIS3	YOR202W	10	1	23	101	611.5	6.05446	116.5	1514.5	2.4767
HIS3	YOR202W	10	1	22	73	503.5	6.89726	103	1357.5	2.69613
HIS3	YOR202W	10	3	24	64.5	363	5.62791	100.5	1365.5	3.76171
HIS3	YOR202W	10	5	24	43	493	11.4651	99	1360	2.75862
HIS3	YOR202W	10	13	24	76.5	620.5	8.11111	97.5	1363.5	2.19742
HIS3	YOR202W	10	1	21	103	715.5	6.9466	95.5	1368	1.91195
HIS3	YOR202W	10	11	24	39.5	449.5	11.3797	92.5	1330.5	2.95996
HIS3	YOR202W	10	9	24	50.5	497.5	9.85149	88.5	1326.5	2.66633
HIS3	YOR202W	10	16	21	123.5	755.5	6.11741	88	1397.5	1.84977
HIS3	YOR202W	10	2	24	106.5	506	4.75117	83	1354	2.67589
HIS3	YOR202W	10	1	7	67.5	609	9.02222	81.5	1162	1.90805
HIS3	YOR202W	10	7	24	61	447.5	7.33607	81	1371.5	3.0648
HIS3	YOR202W	10	1	13	89.5	712.5	7.96089	80.5	1399	1.96351
HIS3	YOR202W	10	15	24	55	510.5	9.28182	80	1313.5	2.57297
HIS3	YOR202W	10	16	19	119	719.5	6.04622	78.5	1086.5	1.51008
HIS3	YOR202W	10	1	24	81	439.5	5.42593	74.5	1194.5	2.71786
HIS3	YOR202W	10	1	15	91.5	702.5	7.6776	74	1476.5	2.10178
HIS3	YOR202W	10	1	6	59	490	8.30508	73	1308.5	2.67041
HIS3	YOR202W	10	1	1	67	423.5	6.3209	73	1479.5	3.49351
HIS3	YOR202W	10	1	12	83	593	7.14458	71.5	1468.5	2.47639
HIS3	YOR202W	10	1	11	89	693	7.78652	71	1257	1.81385
HIS3	YOR202W	10	6	24	75	521	6.94667	70.5	397	0.761996
HIS3	YOR202W	10	1	5	76.5	561	7.33333	69	1431	2.5508
HIS3	YOR202W	10	1	18	69.5	439.5	6.32374	68	931.5	2.11945
HIS3	YOR202W	10	16	13	93	733.5	7.8871	66	1301.5	1.77437
HIS3	YOR202W	10	7	1	51.5	505.5	9.81553	64.5	1361	2.69238
HIS3	YOR202W	10	5	1	63	431.5	6.84921	63.5	1077.5	2.4971
HIS3	YOR202W	10	16	15	96	674	7.02083	63.5	1351	2.00445
HIS3	YOR202W	10	16	6	82.5	549.5	6.66061	63	1189	2.16379
HIS3	YOR202W	10	1	14	59	483	8.18644	63	1234.5	2.5559
HIS3	YOR202W	10	1	2	56.5	413	7.30973	62	250.5	0.606538
HIS3	YOR202W	10	1	4	58.5	420	7.17949	61.5	216.5	0.515476
HIS3	YOR202W	10	8	1	69	538.5	7.80435	61.5	1274	2.36583	median
HIS3	YOR202W	10	1	3	62.5	493.5	7.896	61	1428	2.89362	2.47639
HIS3	YOR202W	10	16	17	60	467.5	7.79167	59.5	1103.5	2.36043
HIS3	YOR202W	10	14	24	75	459.5	6.12667	59	683	1.4864
HIS3	YOR202W	10	8	24	66	513	7.77273	58.5	668	1.30214
HIS3	YOR202W	10	1	10	63	487	7.73016	55.5	1252.5	2.57187
HIS3	YOR202W	10	4	24	58	331.5	5.71552	55	252	0.760181
HIS3	YOR202W	10	12	24	42	361	8.59524	54.5	64.5	0.17867
HIS3	YOR202W	10	3	1	39.5	398	10.0759	54.5	1450.5	3.64447
HIS3	YOR202W	10	16	14	63	447	7.09524	53.5	1316	2.94407
HIS3	YOR202W	10	16	2	80	599.5	7.49375	53.5	1316.5	2.196
HIS3	YOR202W	10	16	4	67	604.5	9.02239	52.5	1413	2.33747
HIS3	YOR202W	10	1	16	78.5	485.5	6.18471	52	820	1.68898
HIS3	YOR202W	10	2	1	48.5	388	8	51.5	364.5	0.939433
HIS3	YOR202W	10	16	10	82	548	6.68293	51	1159.5	2.11588
HIS3	YOR202W	10	16	18	63.5	456	7.1811	50.5	1369	3.00219
HIS3	YOR202W	10	1	9	63	515.5	8.18254	50	1079	2.09311
HIS3	YOR202W	10	4	1	46.5	412.5	8.87097	49.5	546.5	1.32485
HIS3	YOR202W	10	16	11	56	532	9.5	49	1022.5	1.92199
HIS3	YOR202W	10	16	8	75	517	6.89333	48.5	1363	2.63636
HIS3	YOR202W	10	1	20	50	290	5.8	48	335.5	1.1569
HIS3	YOR202W	10	10	24	85.5	526	6.15205	47	19.5	0.0370722
HIS3	YOR202W	10	16	9	72.5	583.5	8.04828	46	1108.5	1.89974
HIS3	YOR202W	10	16	22	65.5	405.5	6.19084	43.5	422.5	1.04192
HIS3	YOR202W	10	16	7	58.5	483.5	8.26496	43	833.5	1.72389
HIS3	YOR202W	10	6	1	48.5	449	9.25773	43	1337	2.97773
HIS3	YOR202W	10	1	8	48	444.5	9.26042	41.5	772.5	1.73791
HIS3	YOR202W	10	9	1	53	500.5	9.4434	41.5	1439	2.87512
HIS3	YOR202W	10	16	16	66.5	435	6.54135	36.5	312	0.717241
HIS3	YOR202W	10	16	24	78.5	386.5	4.92357	35.5	211	0.545925
HIS3	YOR202W	10	11	1	38.5	342	8.88312	35	27	0.0789474
HIS3	YOR202W	10	16	20	60	345	5.75	34.5	56.5	0.163768
HIS3	YOR202W	10	10	1	69.5	488	7.02158	34.5	479.5	0.982582
HIS3	YOR202W	10	16	1	55	388	7.05455	34.5	892	2.29897
HIS3	YOR202W	10	12	1	51.5	417.5	8.1068	34	885.5	2.12096
HIS3	YOR202W	10	14	1	50.5	385.5	7.63366	32.5	15.5	0.0402075
HIS3	YOR202W	10	16	12	46.5	385.5	8.29032	32	515	1.33593
HIS3	YOR202W	10	16	5	62.5	390	6.24	30	518.5	1.32949
HIS3	YOR202W	10	15	1	52.5	378.5	7.20952	28	591	1.56143
HIS3	YOR202W	10	13	1	44	334.5	7.60227	28	645.5	1.92975
HIS3	YOR202W	10	16	3	48.5	360.5	7.43299	25	23.5	0.0651872
HIS3	YOR202W	11	1	9	630	1279.5	2.03095	439.5	1558.5	1.21805
HIS3	YOR202W	11	1	7	500.5	1226.5	2.45055	300.5	1680	1.36975
HIS3	YOR202W	11	1	5	330	1088	3.29697	160	1570.5	1.44347
HIS3	YOR202W	11	1	19	111	644.5	5.80631	154.5	1775	2.75407
HIS3	YOR202W	11	1	23	102.5	483.5	4.71707	142.5	1112	2.2999
HIS3	YOR202W	11	16	23	108.5	609	5.6129	141	1586.5	2.60509
HIS3	YOR202W	11	1	18	104	735	7.06731	139.5	1528.5	2.07959
HIS3	YOR202W	11	1	17	83	629.5	7.58434	132.5	1555.5	2.47101
HIS3	YOR202W	11	1	20	93.5	661	7.06952	129	1694	2.56278
HIS3	YOR202W	11	1	22	123	672	5.46341	127.5	1295.5	1.92783
HIS3	YOR202W	11	1	15	99.5	611.5	6.14573	126.5	1617	2.64432
HIS3	YOR202W	11	1	6	87.5	527.5	6.02857	120.5	1495	2.83412	median
HIS3	YOR202W	11	16	17	65	504.5	7.76154	120.5	1546	3.06442	2.47101
HIS3	YOR202W	11	1	3	287	1054	3.67247	117	1292.5	1.22628
HIS3	YOR202W	11	3	24	136.5	826.5	6.05495	116	75	0.0907441
HIS3	YOR202W	11	1	21	88.5	460	5.19774	110.5	884	1.92174
HIS3	YOR202W	11	16	3	288.5	985	3.41421	109.5	1410.5	1.43198
HIS3	YOR202W	11	1	12	79	607.5	7.68987	109	1427.5	2.34979
HIS3	YOR202W	11	1	10	76	623	8.19737	108.5	1391	2.23274
HIS3	YOR202W	11	1	13	81	580.5	7.16667	108.5	1582	2.72524
HIS3	YOR202W	11	1	11	65.5	567.5	8.66412	105.5	1439	2.53568
HIS3	YOR202W	11	1	16	76.5	625.5	8.17647	105	1125.5	1.79936
HIS3	YOR202W	11	5	24	89	548.5	6.16292	104.5	1150.5	2.09754
HIS3	YOR202W	11	1	8	64	430	6.71875	103.5	1530.5	3.5593
HIS3	YOR202W	11	9	24	90	615	6.83333	100.5	1370	2.22764
HIS3	YOR202W	11	16	13	50	497	9.94	100.5	1421.5	2.86016
HIS3	YOR202W	11	1	2	73	380.5	5.21233	99.5	1413.5	3.71485
HIS3	YOR202W	11	16	20	79	520.5	6.58861	95	1540	2.95869
HIS3	YOR202W	11	16	22	94.5	555.5	5.87831	94.5	1246	2.24302
HIS3	YOR202W	11	16	15	61.5	478	7.77236	94	1514.5	3.16841
HIS3	YOR202W	11	1	1	72	378.5	5.25694	92.5	1582.5	4.18098
HIS3	YOR202W	11	15	24	93	477	5.12903	91	1125	2.35849
HIS3	YOR202W	11	7	24	79.5	547.5	6.88679	90	1239.5	2.26393
HIS3	YOR202W	11	4	24	74.5	473.5	6.3557	89.5	50	0.105597
HIS3	YOR202W	11	14	24	87.5	542	6.19429	89.5	979	1.80627
HIS3	YOR202W	11	16	11	66.5	495.5	7.45113	89.5	1510	3.04743
HIS3	YOR202W	11	1	24	79	426	5.39241	88.5	31	0.07277
HIS3	YOR202W	11	2	24	92	517.5	5.625	84	38.5	0.0743961
HIS3	YOR202W	11	16	14	61	502.5	8.2377	84	1377.5	2.74129
HIS3	YOR202W	11	16	5	99.5	750	7.53769	84	1442	1.92267
HIS3	YOR202W	11	16	8	67	456	6.80597	83.5	1485.5	3.25768
HIS3	YOR202W	11	16	2	76.5	430.5	5.62745	83	1457	3.38444
HIS3	YOR202W	11	16	9	62.5	469.5	7.512	82	1080.5	2.30138
HIS3	YOR202W	11	9	1	114.5	677	5.91266	82	1183.5	1.74815
HIS3	YOR202W	11	16	21	47.5	414.5	8.72632	80.5	1103.5	2.66224
HIS3	YOR202W	11	16	1	83	536.5	6.46386	80.5	1105.5	2.06058
HIS3	YOR202W	11	16	24	71.5	436	6.0979	80.5	1196	2.74312
HIS3	YOR202W	11	16	16	62	444.5	7.16935	79.5	1461.5	3.28796
HIS3	YOR202W	11	1	4	62.5	344.5	5.512	78.5	954.5	2.77068
HIS3	YOR202W	11	16	6	67	430.5	6.42537	77.5	1102.5	2.56098
HIS3	YOR202W	11	11	1	139	818	5.88489	77	1414	1.72861
HIS3	YOR202W	11	16	10	56	445	7.94643	76.5	1110.5	2.49551
HIS3	YOR202W	11	16	7	226.5	965	4.26049	75.5	1262.5	1.30829
HIS3	YOR202W	11	5	1	140	752.5	5.375	75.5	1371.5	1.82259
HIS3	YOR202W	11	7	1	77.5	639	8.24516	74.5	1286.5	2.0133
HIS3	YOR202W	11	8	1	105.5	679	6.43602	74	45	0.0662739
HIS3	YOR202W	11	1	14	76.5	499	6.52288	72.5	1371	2.74749
HIS3	YOR202W	11	16	19	38	381	10.0263	69	1294.5	3.39764
HIS3	YOR202W	11	13	24	69	407	5.89855	68	655	1.60934
HIS3	YOR202W	11	2	1	68	504.5	7.41912	64.5	65	0.12884
HIS3	YOR202W	11	16	4	50.5	321.5	6.36634	62.5	1358.5	4.22551
HIS3	YOR202W	11	11	24	64	398.5	6.22656	62	44	0.110414
HIS3	YOR202W	11	16	12	49	342	6.97959	62	1144.5	3.34649
HIS3	YOR202W	11	16	18	49.5	358	7.23232	61.5	517.5	1.44553
HIS3	YOR202W	11	3	1	90.5	644.5	7.12155	61	1196	1.8557	median
HIS3	YOR202W	11	8	24	88	536	6.09091	60.5	26.5	0.0494403	2.24302
HIS3	YOR202W	11	10	1	64.5	452	7.00775	56.5	20	0.0442478
HIS3	YOR202W	11	13	1	59	346.5	5.87288	54	750	2.1645
HIS3	YOR202W	11	10	24	70	395.5	5.65	53	178	0.450063
HIS3	YOR202W	11	12	24	71.5	380.5	5.32168	51.5	26.5	0.0696452
HIS3	YOR202W	11	4	1	32.5	211	6.49231	46	105.5	0.5
HIS3	YOR202W	11	6	24	59.5	373.5	6.27731	42	972	2.60241
HIS3	YOR202W	11	6	1	53.5	396.5	7.41121	40.5	23	0.0580076
HIS3	YOR202W	11	15	1	25	273.5	10.94	35	203.5	0.744059
HIS3	YOR202W	11	12	1	36.5	267	7.31507	33.5	11	0.0411985
HIS3	YOR202W	11	14	1	38	267	7.02632	29.5	134.5	0.503745
HIS3	YOR202W	12	5	1	432.5	1136	2.62659	175.5	1335.5	1.17562	median
HIS3	YOR202W	12	16	23	114	808.5	7.09211	167.5	1565	1.93568	1.55565
HIS3	YOR202W	12	16	19	85	647	7.61176	118	1541	2.38176
HIS3	YOR202W	12	1	23	111.5	724.5	6.49776	117.5	1590.5	2.19531
HIS3	YOR202W	12	2	24	122.5	784	6.4	116	1627	2.07526
HIS3	YOR202W	12	16	3	295	1170	3.9661	115.5	1340.5	1.14573
HIS3	YOR202W	12	6	1	284.5	1099.5	3.86467	105.5	1265	1.15052
HIS3	YOR202W	12	1	21	97.5	656.5	6.73333	104	1129.5	1.72049
HIS3	YOR202W	12	16	17	74	578	7.81081	102.5	1646	2.84775
HIS3	YOR202W	12	16	9	55.5	556	10.018	102	1457	2.6205
HIS3	YOR202W	12	1	19	87	625.5	7.18966	100	1245.5	1.99121
HIS3	YOR202W	12	12	1	111.5	792	7.10314	96.5	1309.5	1.65341
HIS3	YOR202W	12	7	24	93	626	6.73118	96	1110	1.77316
HIS3	YOR202W	12	16	21	67	517	7.71642	94.5	1493.5	2.88878
HIS3	YOR202W	12	16	13	65.5	594	9.0687	92.5	1552.5	2.61364
HIS3	YOR202W	12	1	11	62	569	9.17742	91.5	1595	2.80316
HIS3	YOR202W	12	1	7	60	462.5	7.70833	91	1148.5	2.48324
HIS3	YOR202W	12	16	2	77	492	6.38961	90.5	1360.5	2.76524
HIS3	YOR202W	12	1	17	85	606	7.12941	90	1514.5	2.49917
HIS3	YOR202W	12	1	9	54.5	441	8.09174	89.5	1235	2.80045
HIS3	YOR202W	12	16	15	69	632.5	9.16667	89	1461	2.30988
HIS3	YOR202W	12	1	15	79.5	633.5	7.96855	88	1297.5	2.04815
HIS3	YOR202W	12	4	1	141	907	6.43262	88	1379	1.5204
HIS3	YOR202W	12	11	24	82	633.5	7.72561	85	26.5	0.0418311
HIS3	YOR202W	12	14	1	158	922	5.83544	84	1189	1.28959
HIS3	YOR202W	12	16	5	63	473	7.50794	83.5	1377.5	2.91226
HIS3	YOR202W	12	16	4	68.5	510	7.44526	83.5	1429	2.80196
HIS3	YOR202W	12	9	24	96	674	7.02083	81	25	0.037092
HIS3	YOR202W	12	1	22	89	567	6.37079	79.5	804.5	1.41887
HIS3	YOR202W	12	13	1	210	1020	4.85714	79.5	1270	1.2451
HIS3	YOR202W	12	8	1	41.5	392.5	9.45783	79	1041.5	2.6535
HIS3	YOR202W	12	11	1	132	896.5	6.79167	78	990	1.10429
HIS3	YOR202W	12	16	22	76.5	535.5	7	77	1576.5	2.94398
HIS3	YOR202W	12	1	5	51.5	457.5	8.8835	76.5	1319	2.88306
HIS3	YOR202W	12	9	1	51	474	9.29412	76	1303	2.74895
HIS3	YOR202W	12	15	24	80	595.5	7.44375	75.5	33.5	0.0562552
HIS3	YOR202W	12	1	8	84	652.5	7.76786	75.5	624	0.956322
HIS3	YOR202W	12	1	3	55	438	7.96364	75	752.5	1.71804
HIS3	YOR202W	12	16	20	67.5	468.5	6.94074	75	1293	2.75987
HIS3	YOR202W	12	1	13	70.5	572.5	8.12057	75	1564.5	2.73275
HIS3	YOR202W	12	13	24	86	526	6.11628	74.5	52.5	0.0998099
HIS3	YOR202W	12	1	20	74	536.5	7.25	74.5	1558.5	2.90494
HIS3	YOR202W	12	3	24	64	489	7.64062	70.5	65.5	0.133947
HIS3	YOR202W	12	16	6	73	449	6.15068	69.5	936	2.08463
HIS3	YOR202W	12	16	7	47	405.5	8.62766	69.5	963	2.37485
HIS3	YOR202W	12	16	1	94.5	821	8.68783	69.5	1124.5	1.36967
HIS3	YOR202W	12	5	24	91.5	638	6.97268	69.5	1348.5	2.11364
HIS3	YOR202W	12	1	18	65.5	534.5	8.16031	69	405	0.757717
HIS3	YOR202W	12	16	24	81.5	562	6.89571	68.5	61	0.108541
HIS3	YOR202W	12	1	24	97.5	644	6.60513	67.5	363.5	0.564441
HIS3	YOR202W	12	1	14	34	306.5	9.01471	67	615	2.00653
HIS3	YOR202W	12	16	10	52	469.5	9.02885	65.5	800	1.70394
HIS3	YOR202W	12	16	11	62	593	9.56452	65	118	0.198988
HIS3	YOR202W	12	3	1	54	466.5	8.63889	64	1168.5	2.50482
HIS3	YOR202W	12	16	12	54	425.5	7.87963	62	346	0.813161
HIS3	YOR202W	12	4	24	46	463	10.0652	61.5	154	0.332613
HIS3	YOR202W	12	16	8	57.5	453.5	7.88696	61.5	751.5	1.65711
HIS3	YOR202W	12	16	18	84.5	624	7.38462	61.5	973.5	1.5601
HIS3	YOR202W	12	8	24	52.5	456.5	8.69524	61	1510	3.30778
HIS3	YOR202W	12	1	12	60.5	471	7.78512	60.5	189	0.401274	median
HIS3	YOR202W	12	10	1	35	384	10.9714	60.5	829	2.15885	2.00653
HIS3	YOR202W	12	1	16	53	459.5	8.66981	59	158.5	0.34494
HIS3	YOR202W	12	12	24	66	572	8.66667	58	402.5	0.703671
HIS3	YOR202W	12	7	1	27.5	360	13.0909	58	927	2.575
HIS3	YOR202W	12	15	1	36	516.5	14.3472	58	1088	2.10649
HIS3	YOR202W	12	6	24	61.5	400	6.50407	55.5	36.5	0.09125
HIS3	YOR202W	12	1	1	42	405.5	9.65476	55.5	545	1.34402
HIS3	YOR202W	12	1	2	101	629.5	6.23267	54.5	1008	1.60127
HIS3	YOR202W	12	1	6	62	497.5	8.02419	53	43	0.0864322
HIS3	YOR202W	12	1	10	59.5	487	8.18487	52	622	1.27721
HIS3	YOR202W	12	16	16	60.5	496	8.19835	51.5	264.5	0.533266
HIS3	YOR202W	12	1	4	83	621.5	7.48795	51.5	1456.5	2.34352
HIS3	YOR202W	12	10	24	67.5	420.5	6.22963	50	11.5	0.0273484
HIS3	YOR202W	12	16	14	50.5	509	10.0792	40.5	1141.5	2.24263
HIS3	YOR202W	12	2	1	35	288.5	8.24286	36.5	599.5	2.07799
HIS3	YOR202W	12	14	24	37.5	42	1.12	33	19	0.452381
HIS3	YOR202W	13	10	1	190.5	829	4.35171	342.5	1252.5	1.51086
HIS3	YOR202W	13	12	1	137.5	805	5.85455	225.5	1214.5	1.5087
HIS3	YOR202W	13	11	1	94.5	660.5	6.98942	223	1215.5	1.84027
HIS3	YOR202W	13	5	1	131	745	5.68702	219	1143.5	1.5349
HIS3	YOR202W	13	13	1	93	666	7.16129	212.5	1210.5	1.81757
HIS3	YOR202W	13	9	1	95.5	670	7.01571	212	1132	1.68955
HIS3	YOR202W	13	3	1	95	657	6.91579	170	1260	1.91781
HIS3	YOR202W	13	14	1	129	720	5.5814	144.5	1297	1.80139	median
HIS3	YOR202W	13	3	20	149.5	799	5.34448	140	1186	1.48436	1.68955
HIS3	YOR202W	13	1	21	123	780.5	6.34553	117	1672	2.14222
HIS3	YOR202W	13	1	17	115	798.5	6.94348	115	1386.5	1.73638
HIS3	YOR202W	13	1	23	108.5	710.5	6.54839	109	924	1.30049
HIS3	YOR202W	13	6	1	88.5	674.5	7.62147	109	1062.5	1.57524
HIS3	YOR202W	13	16	17	85	715	8.41176	106.5	1448	2.02517
HIS3	YOR202W	13	1	9	97.5	761.5	7.81026	103	1611	2.11556
HIS3	YOR202W	13	1	22	99	541	5.46465	100.5	321	0.593346
HIS3	YOR202W	13	1	19	117	778.5	6.65385	98.5	716.5	0.92036
HIS3	YOR202W	13	1	12	108.5	777.5	7.1659	98.5	1278.5	1.64437
HIS3	YOR202W	13	1	15	107.5	753	7.00465	98.5	1419	1.88446
HIS3	YOR202W	13	1	4	113.5	647.5	5.70485	96	1284	1.98301
HIS3	YOR202W	13	16	18	77	630	8.18182	95	914.5	1.45159
HIS3	YOR202W	13	16	20	82.5	591.5	7.1697	94.5	996.5	1.6847
HIS3	YOR202W	13	2	24	123	688.5	5.59756	94	421.5	0.6122
HIS3	YOR202W	13	14	24	82.5	481.5	5.83636	92	1477.5	3.06854
HIS3	YOR202W	13	1	5	112	669.5	5.97768	91	1417	2.1165
HIS3	YOR202W	13	1	13	104	786.5	7.5625	89.5	914	1.16211
HIS3	YOR202W	13	1	10	101	766	7.58416	89.5	1124	1.46736
HIS3	YOR202W	13	1	14	105.5	766.5	7.2654	89.5	1546.5	2.01761
HIS3	YOR202W	13	1	11	106	754.5	7.11792	89	1189.5	1.57654
HIS3	YOR202W	13	1	2	98	588.5	6.0051	88	40.5	0.068819
HIS3	YOR202W	13	1	3	111	551	4.96396	87.5	753.5	1.36751
HIS3	YOR202W	13	16	23	110.5	659.5	5.96833	84.5	404	0.612585
HIS3	YOR202W	13	15	24	92	535	5.81522	84	1380.5	2.58037
HIS3	YOR202W	13	16	16	80.5	575.5	7.14907	83.5	728.5	1.26586
HIS3	YOR202W	13	1	6	101.5	675.5	6.65517	83	1066	1.57809
HIS3	YOR202W	13	1	24	102	509.5	4.9951	81	56.5	0.110893
HIS3	YOR202W	13	7	1	66	608	9.21212	80	845	1.3898
HIS3	YOR202W	13	1	8	75.5	641	8.49007	78	1397.5	2.18019
HIS3	YOR202W	13	3	24	86.5	463	5.3526	77	1546.5	3.34017
HIS3	YOR202W	13	16	24	83	581.5	7.00602	76.5	813.5	1.39897
HIS3	YOR202W	13	11	24	77	528	6.85714	76	365.5	0.692235
HIS3	YOR202W	13	1	1	93	489.5	5.26344	75.5	658.5	1.34525
HIS3	YOR202W	13	9	24	78	525.5	6.73718	75.5	925.5	1.76118
HIS3	YOR202W	13	12	24	92.5	454.5	4.91351	73	1176.5	2.58856
HIS3	YOR202W	13	2	1	73.5	571	7.76871	73	1380	2.41681
HIS3	YOR202W	13	1	7	77.5	495	6.3871	72.5	726.5	1.46768
HIS3	YOR202W	13	16	21	89	573.5	6.44382	72.5	1003	1.74891
HIS3	YOR202W	13	16	9	103	700	6.79612	71	1294.5	1.84929
HIS3	YOR202W	13	10	24	89	490	5.50562	71	1564.5	3.19286
HIS3	YOR202W	13	8	24	75	488	6.50667	70.5	810	1.65984
HIS3	YOR202W	13	1	20	71	486.5	6.85211	70	689	1.41624
HIS3	YOR202W	13	16	22	51.5	510.5	9.91262	70	765	1.49853
HIS3	YOR202W	13	16	14	63.5	493.5	7.77165	70	1474	2.98683
HIS3	YOR202W	13	15	1	65.5	393.5	6.00763	67	959	2.4371
HIS3	YOR202W	13	16	19	79.5	524.5	6.59748	67	1167.5	2.22593
HIS3	YOR202W	13	8	1	50.5	466.5	9.23762	66.5	287	0.61522
HIS3	YOR202W	13	16	10	92.5	606	6.55135	66	123.5	0.203795
HIS3	YOR202W	13	16	3	94.5	593	6.27513	64	685.5	1.15599
HIS3	YOR202W	13	16	12	66.5	551.5	8.29323	63	419	0.759746
HIS3	YOR202W	13	5	24	89	534.5	6.00562	63	939.5	1.75772
HIS3	YOR202W	13	16	15	64	472	7.375	62.5	704.5	1.49258
HIS3	YOR202W	13	16	8	95.5	665	6.96335	62	167	0.251128
HIS3	YOR202W	13	16	4	88.5	590	6.66667	62	1379	2.33729
HIS3	YOR202W	13	1	18	84.5	580	6.86391	61	686	1.18276	median
HIS3	YOR202W	13	16	6	81	550	6.79012	60.5	1380.5	2.51	1.57732
HIS3	YOR202W	13	16	1	91	551	6.05495	60	355.5	0.645191
HIS3	YOR202W	13	4	1	59	499	8.45763	60	708.5	1.41984
HIS3	YOR202W	13	1	16	59.5	445	7.47899	57	38	0.0853933
HIS3	YOR202W	13	16	5	81	504	6.22222	56	162	0.321429
HIS3	YOR202W	13	13	24	86.5	484.5	5.60116	56	865.5	1.78638
HIS3	YOR202W	13	16	2	84	597	7.10714	51.5	419.5	0.70268
HIS3	YOR202W	13	16	7	73.5	539	7.33333	47.5	34.5	0.0640074
HIS3	YOR202W	13	7	24	76	470.5	6.19079	39.5	56	0.119022
HIS3	YOR202W	13	4	24	65.5	319	4.87023	39	62.5	0.195925
HIS3	YOR202W	13	6	24	64	399.5	6.24219	36	37.5	0.0938673
HIS3	YOR202W	14	8	1	352	951.5	2.70312	313.5	1216	1.27798
HIS3	YOR202W	14	10	1	434.5	1037	2.38665	205.5	1235	1.19094
HIS3	YOR202W	14	16	9	406	1065	2.62315	173.5	1334	1.25258	median
HIS3	YOR202W	14	16	5	337	1008	2.9911	151.5	1348.5	1.3378	1.26528
HIS3	YOR202W	14	16	3	256	954	3.72656	120	1335.5	1.3999
HIS3	YOR202W	14	2	24	113.5	585.5	5.15859	113.5	1498	2.5585
HIS3	YOR202W	14	16	23	102	560.5	5.4951	105	133.5	0.23818
HIS3	YOR202W	14	4	24	80.5	452.5	5.62112	102	1349.5	2.98232
HIS3	YOR202W	14	1	21	89.5	558.5	6.24022	101.5	1068.5	1.91316
HIS3	YOR202W	14	16	24	85	404	4.75294	101.5	1221.5	3.02351
HIS3	YOR202W	14	16	21	81.5	529	6.4908	101	903	1.70699
HIS3	YOR202W	14	16	4	60	415	6.91667	98	1378.5	3.32169
HIS3	YOR202W	14	16	20	71	431	6.07042	97	1386.5	3.21694
HIS3	YOR202W	14	16	22	80.5	475.5	5.90683	95	386.5	0.812829
HIS3	YOR202W	14	14	24	81	467.5	5.7716	93.5	1589.5	3.4
HIS3	YOR202W	14	1	19	85.5	566.5	6.62573	91.5	484.5	0.855252
HIS3	YOR202W	14	5	24	230.5	877.5	3.80694	91	1292	1.47236
HIS3	YOR202W	14	1	1	51.5	311.5	6.04854	89.5	1011	3.24559
HIS3	YOR202W	14	16	18	53	371	7	87.5	714	1.92453
HIS3	YOR202W	14	10	24	79	474.5	6.00633	87.5	1412.5	2.97682
HIS3	YOR202W	14	12	1	199.5	848.5	4.25313	86	1276	1.50383
HIS3	YOR202W	14	1	4	63.5	469	7.38583	86	1283.5	2.73667
HIS3	YOR202W	14	1	23	71.5	417	5.83217	85.5	1540.5	3.69424
HIS3	YOR202W	14	16	16	57.5	397	6.90435	85	1522.5	3.83501
HIS3	YOR202W	14	16	6	55.5	385	6.93694	84.5	1259.5	3.27143
HIS3	YOR202W	14	1	9	61	470	7.70492	84	970.5	2.06489
HIS3	YOR202W	14	16	14	65	389	5.98462	84	1491.5	3.83419
HIS3	YOR202W	14	1	3	42.5	309.5	7.28235	83	666	2.15186
HIS3	YOR202W	14	12	24	74.5	415.5	5.57718	83	1501.5	3.61372
HIS3	YOR202W	14	16	17	66	501.5	7.59848	82	1180.5	2.35394
HIS3	YOR202W	14	1	13	62.5	541.5	8.664	81.5	639	1.18006
HIS3	YOR202W	14	1	5	46.5	367.5	7.90323	79.5	1300.5	3.53878
HIS3	YOR202W	14	16	2	88	416	4.72727	79.5	1338.5	3.21755
HIS3	YOR202W	14	14	1	170.5	850.5	4.98827	78.5	1242.5	1.46091
HIS3	YOR202W	14	15	24	80.5	402	4.99379	78	44	0.109453
HIS3	YOR202W	14	11	24	158	861.5	5.45253	78	1295	1.50319
HIS3	YOR202W	14	9	24	71	402	5.66197	77.5	1298.5	3.2301
HIS3	YOR202W	14	16	19	67.5	455	6.74074	77.5	1471.5	3.23407
HIS3	YOR202W	14	16	12	58	412.5	7.11207	77	1281	3.10545
HIS3	YOR202W	14	1	11	68.5	500	7.29927	75	1404	2.808
HIS3	YOR202W	14	15	5	34.5	262.5	7.6087	74.5	1221	4.65143
HIS3	YOR202W	14	6	24	82.5	462.5	5.60606	73	1255	2.71351
HIS3	YOR202W	14	3	24	106	727	6.85849	72	31.5	0.0433287
HIS3	YOR202W	14	16	15	69	471	6.82609	70.5	1415.5	3.00531
HIS3	YOR202W	14	1	14	66.5	478.5	7.19549	70	1339.5	2.79937
HIS3	YOR202W	14	16	1	161.5	792	4.90402	69	1205	1.52146
HIS3	YOR202W	14	13	24	76.5	413	5.39869	68	273.5	0.662228
HIS3	YOR202W	14	16	10	51.5	396.5	7.69903	66	722	1.82093
HIS3	YOR202W	14	3	1	35.5	216	6.08451	66	1207	5.58796
HIS3	YOR202W	14	11	1	34.5	233	6.75362	66	1246	5.34764
HIS3	YOR202W	14	8	24	69	328	4.75362	66	1378.5	4.20274
HIS3	YOR202W	14	7	1	46	341.5	7.42391	64.5	1220	3.57247
HIS3	YOR202W	14	1	8	71	487.5	6.8662	63.5	1075.5	2.20615
HIS3	YOR202W	14	1	17	66.5	419	6.30075	63.5	1111	2.65155
HIS3	YOR202W	14	1	18	74	545.5	7.37162	62.5	253.5	0.464711
HIS3	YOR202W	14	1	2	56	353.5	6.3125	62.5	884.5	2.50212
HIS3	YOR202W	14	16	8	49	361.5	7.37755	62.5	1184.5	3.27663
HIS3	YOR202W	14	15	7	38.5	303.5	7.88312	61	924	3.04448	median
HIS3	YOR202W	14	1	7	60.5	406.5	6.71901	60.5	1158.5	2.84994	2.79937
HIS3	YOR202W	14	1	15	51	329	6.45098	60	1010	3.06991
HIS3	YOR202W	14	1	24	75	353	4.70667	58	1008.5	2.85694
HIS3	YOR202W	14	15	1	28.5	227	7.96491	57	994	4.37885
HIS3	YOR202W	14	1	22	57.5	357.5	6.21739	56.5	1019	2.85035
HIS3	YOR202W	14	13	1	23	177	7.69565	54.5	1204	6.80226
HIS3	YOR202W	14	16	13	47.5	393.5	8.28421	54	1281.5	3.25667
HIS3	YOR202W	14	16	7	50.5	347	6.87129	53	1318.5	3.79971
HIS3	YOR202W	14	16	11	52.5	342.5	6.52381	51	1383.5	4.03942
HIS3	YOR202W	14	5	1	31.5	259.5	8.2381	50	1040	4.00771
HIS3	YOR202W	14	1	12	53	396	7.4717	49	970	2.44949
HIS3	YOR202W	14	9	1	26.5	113.5	4.28302	49	1044	9.19824
HIS3	YOR202W	14	15	3	39.5	172	4.35443	48	369	2.14535
HIS3	YOR202W	14	1	20	62.5	343	5.488	47	1276	3.72012
HIS3	YOR202W	14	1	6	55	362.5	6.59091	46	1013.5	2.79586
HIS3	YOR202W	14	7	24	44	158	3.59091	45	1287	8.14557
HIS3	YOR202W	14	1	10	48	403	8.39583	44.5	887	2.20099
HIS3	YOR202W	14	1	16	41	308	7.5122	41	409.5	1.32955
HIS3	YOR202W	14	4	1	60.5	381	6.29752	40.5	1008.5	2.64698
HIS3	YOR202W	14	6	1	29.5	258	8.74576	39	1199	4.64729
HIS3	YOR202W	14	2	1	60.5	302.5	5	35.5	1328.5	4.39174
