# Supplementary material for: Protein kinase A controls yeast growth in visible light
Source: BMC Biol. 2020 Nov 16;18:168. doi: 10.1186/s12915-020-00867-4 (PMC7667738; doi:10.1186/s12915-020-00867-4)
Supplement: Supplementary file 4 — Additional file 4. Raw CDE data on the selected mutants for the confirmation assay #1 and there corresponding controls for day 0 and day 6 during light exposure and for day 0 and day 1 in the dark. The file includes the following datasheets: Sheet 1. “read me”, contains some general information about the data presented. Sheet 2: “ confirmation asay 1 - haploids”, contains the raw data and the calculations that are part of our scoring regime for the selected haploids. Sheet 3: “control strains_- haploids”: contains the raw data and the calculations that are part of our scoring regime for the control (his3∆) for the haploids indicating the median dark-normalized light-growth for the high-confidence range used for the normalization of the mutants (all control strains grew well even at low initial cell-densities and thus all represented the high-confidence range). Sheet 4: “ confirmation asay 1 - diploids”, contains the raw data and the calculations that are part of our scoring regime for the selected diploids. Sheet 5: “control strains - diploids”, contains the raw data and the calculations that are part of our scoring regime for the control (wild type, BY4743) indicating the median dark-normalized light-growth for each confidence range used for the normalization of the mutants. [file 12915_2020_867_MOESM4_ESM.xlsx]

## Sheet: read me
In this file you find all the raw "light" and "dark" data for the selected mutants and the control strains for the time-points used in the analysis and scoring.
You will find both haploids and homozygous diploid mutants and their corresponding controls (his3∆ for haploids and BY4743 for diploids).
The criteria and the procedures used for the scoring are described in the Materials and Methods section in the article.
Strains have been highlighted with different shades of blue, indicating what initial cell density range (Light day 0) in the scoring procedure, that the strain belongs to.
	= high confidence range
	= medium confidence range
	= outside the scoring range (too low initial CDE)
In the sheet with the control strains is indicated the median value of LIGHT DAY 1/DARK DAY 6 that has been used for the control normalization of the mutants.
The score - HIGH CONFIDENCE LIGHT-SENSITIVE or MEDIUM CONFIDENCE LIGHT-SENSITIVE - is indicated for all the positive hits that passed our scoring criteria.

## Sheet: confirmation asay 1 - haploids 
GENE	ORF	PLATE POSITION	PIN_NR	DARK_DAY 0	DARK_DAY 1	DARK_DAY 1 /DARK_DAY 0	LIGHT_DAY 0	LIGHT_DAY 6	LIGHT_DAY 6 /DARK_DAY 1	CONTROL-NORMALIZED LIGHT_DAY 6/DARK_DAY 1	CONFIRMATION ASSAY #1 SCORE	GENOME-WIDE SCREEN SCORE
-	YBR013C	H7	1	46.5	1156	24.8602	100	1408.5	1.21843	0.60021		negative
-	YBR013C	H7	2	21	815	38.8095	57.5	894	1.09693	0.540361	HIGH CONF.	negative
-	YBR013C	H7	4	18.5	445.5	24.0811	29.5	373	0.837262	0.412444	HIGH CONF.	negative
-	YBR013C	H7	3	28	532.5	19.0179	28.5	43.5	0.0816901	0.0402414	HIGH CONF.	negative
RPS11B	YBR048W	A1	1	70	690	9.85714	60	685.5	0.993478	0.489398	HIGH CONF.	HIGH CONF.
RPS11B	YBR048W	A1	2	48.5	396	8.16495	77	80.5	0.203283	0.100139	HIGH CONF.	HIGH CONF.
RPS11B	YBR048W	A1	4	41	238.5	5.81707	59	64	0.268344	0.132189	HIGH CONF.	HIGH CONF.
RPS11B	YBR048W	A1	3	20	207.5	10.375	35	19.5	0.0939759	0.0462935	HIGH CONF.	HIGH CONF.
PHO5	YBR093C	A2	2	18.5	80.5	4.35135	42.5	31.5	0.391304	0.192761	HIGH CONF.	MEDIUM CONF.
PHO5	YBR093C	A2	1	29.5	177.5	6.01695	54.5	29.5	0.166197	0.0818705	HIGH CONF.	MEDIUM CONF.
PHO5	YBR093C	A2	4	9.5	70	7.36842	16	14	0.2	0.0985222	HIGH CONF.	MEDIUM CONF.
PHO5	YBR093C	A2	3	15.5	51	3.29032	21.5	7.5	0.147059	0.0724428	HIGH CONF.	MEDIUM CONF.
DPH7	YBR246W	A5	1	62.5	1252	20.032	217.5	1731	1.38259	0.681078		HIGH CONF.
DPH7	YBR246W	A5	2	49	1078.5	22.0102	80	1676	1.55401	0.765522		HIGH CONF.
DPH7	YBR246W	A5	3	31	835	26.9355	62.5	516	0.617964	0.304416	HIGH CONF.	HIGH CONF.
DPH7	YBR246W	A5	4	29.5	653	22.1356	44	54	0.0826953	0.0407366	HIGH CONF.	HIGH CONF.
LDB16	YCL005W	H3	2	24	785.5	32.7292	62	1544	1.96563	0.968289		negative
LDB16	YCL005W	H3	1	48.5	1003	20.6804	58.5	1514.5	1.50997	0.743828		negative
LDB16	YCL005W	H3	3	12.5	536	42.88	53	1436	2.6791	1.31976		negative
LDB16	YCL005W	H3	4	14.5	534	36.8276	32.5	910.5	1.70506	0.839929		negative
-	YCL007C	H2	2	5.5	23	4.18182	12.5	26.5	1.15217	0.567573	HIGH CONF.	MEDIUM CONF.
-	YCL007C	H2	1	18.5	12	0.648649	24.5	21.5	1.79167	0.882594		MEDIUM CONF.
-	YCL007C	H2	3	24	15.5	0.645833	19	19.5	1.25806	0.619736		MEDIUM CONF.
-	YCL007C	H2	4	10.5	18.5	1.7619	9.5	18	0.972973	0.479297		MEDIUM CONF.
-	YCL026C	A4	1	31.5	759.5	24.1111	61.5	1550	2.04082	1.00533		negative
-	YCL026C	A4	2	11	467.5	42.5	60	1443	3.08663	1.52051		negative
-	YCL026C	A4	3	15	386.5	25.7667	33	35	0.0905563	0.044609	HIGH CONF.	negative
-	YCL026C	A4	4	21	433	20.619	25	29	0.0669746	0.0329924	HIGH CONF.	negative
STE50	YCL032W	A3	1	40.5	767	18.9383	54.5	1289	1.68057	0.827869		HIGH CONF.
STE50	YCL032W	A3	2	20.5	493.5	24.0732	45.5	32.5	0.0658561	0.0324414	HIGH CONF.	HIGH CONF.
STE50	YCL032W	A3	3	15.5	314.5	20.2903	33.5	30	0.0953895	0.0469899	HIGH CONF.	HIGH CONF.
STE50	YCL032W	A3	4	15.5	338	21.8065	26	22	0.0650888	0.0320634	HIGH CONF.	HIGH CONF.
VAC17	YCL063W	A6	1	49.5	948.5	19.1616	60	1627	1.71534	0.844995		MEDIUM CONF.
VAC17	YCL063W	A6	3	10.5	244	23.2381	22.5	1023.5	4.19467	2.06634		MEDIUM CONF.
VAC17	YCL063W	A6	2	15.5	359.5	23.1935	23	29.5	0.0820584	0.0404229	HIGH CONF.	MEDIUM CONF.
VAC17	YCL063W	A6	4	13	294	22.6154	19	12.5	0.042517	0.0209443	HIGH CONF.	MEDIUM CONF.
RVS161	YCR009C	A8	1	16	30.5	1.90625	13	22.5	0.737705	0.363401	HIGH CONF.	MEDIUM CONF.
RVS161	YCR009C	A8	2	6.5	21	3.23077	16.5	17	0.809524	0.39878	HIGH CONF.	MEDIUM CONF.
RVS161	YCR009C	A8	4	7.5	28.5	3.8	15	4	0.140351	0.0691384		MEDIUM CONF.
RVS161	YCR009C	A8	3	7.5	28.5	3.8	12	16.5	0.578947	0.285196		MEDIUM CONF.
FEN1	YCR034W	A10	1	27.5	599.5	21.8	95	1866	3.11259	1.5333		MEDIUM CONF.
FEN1	YCR034W	A10	3	18.5	449.5	24.2973	16	111.5	0.248053	0.122194	HIGH CONF.	MEDIUM CONF.
FEN1	YCR034W	A10	2	16	508	31.75	29	25	0.0492126	0.0242427	HIGH CONF.	MEDIUM CONF.
FEN1	YCR034W	A10	4	12.5	412.5	33	18.5	14	0.0339394	0.0167189	HIGH CONF.	MEDIUM CONF.
RPN4	YDL020C	A7	1	7.5	455	60.6667	58	42	0.0923077	0.0454718	HIGH CONF.	MEDIUM CONF.
RPN4	YDL020C	A7	3	15.5	168	10.8387	35	35.5	0.21131	0.104093	HIGH CONF.	MEDIUM CONF.
RPN4	YDL020C	A7	2	17	217.5	12.7941	38	29.5	0.135632	0.0668139	HIGH CONF.	MEDIUM CONF.
RPN4	YDL020C	A7	4	5	165.5	33.1	20.5	28.5	0.172205	0.0848303	HIGH CONF.	MEDIUM CONF.
RTK1	YDL025C	A9	1	74.5	1340.5	17.9933	104.5	1913	1.42708	0.702995		MEDIUM CONF.
RTK1	YDL025C	A9	2	33.5	947	28.2687	62	1666	1.75924	0.866621		MEDIUM CONF.
RTK1	YDL025C	A9	4	24	704.5	29.3542	48.5	630	0.894251	0.440518	HIGH CONF.	MEDIUM CONF.
RTK1	YDL025C	A9	3	26	828.5	31.8654	44	46.5	0.0561255	0.027648	HIGH CONF.	MEDIUM CONF.
YET3	YDL072C	H6	1	45	1097.5	24.3889	55	1663.5	1.51572	0.746659		MEDIUM CONF.
YET3	YDL072C	H6	2	26	744.5	28.6346	48.5	1514	2.03358	1.00176		MEDIUM CONF.
YET3	YDL072C	H6	3	23	626	27.2174	30.5	1485.5	2.373	1.16897		MEDIUM CONF.
YET3	YDL072C	H6	4	21.5	539.5	25.093	35.5	1008	1.8684	0.920392		MEDIUM CONF.
TPS2	YDR074W	A11	4	19	260.5	13.7105	29	1315	5.04798	2.48669		negative
TPS2	YDR074W	A11	1	29.5	662	22.4407	74	889	1.3429	0.661527	HIGH CONF.	negative
TPS2	YDR074W	A11	2	26	363.5	13.9808	48	570	1.56809	0.772457		negative
TPS2	YDR074W	A11	3	17	346.5	20.3824	43	27.5	0.0793651	0.0390961	HIGH CONF.	negative
RAD9	YDR217C	A12	1	72	1258	17.4722	119.5	1947.5	1.54809	0.762607		negative
RAD9	YDR217C	A12	2	42	870	20.7143	67.5	296	0.34023	0.167601	HIGH CONF.	negative
RAD9	YDR217C	A12	3	43.5	760.5	17.4828	70.5	57	0.0749507	0.0369215	HIGH CONF.	negative
RAD9	YDR217C	A12	4	13	651.5	50.1154	52	49	0.0752111	0.0370498	HIGH CONF.	negative
LYS4	YDR234W	B1	2	72	1021.5	14.1875	84.5	1693.5	1.65786	0.816678		negative
LYS4	YDR234W	B1	1	63.5	933.5	14.7008	53.5	1491.5	1.59775	0.787069		negative
LYS4	YDR234W	B1	4	41	677	16.5122	63.5	1367	2.0192	0.994681		negative
LYS4	YDR234W	B1	3	20.5	650.5	31.7317	46.5	1297	1.99385	0.982193		negative
RAD30	YDR419W	B2	1	29.5	768.5	26.0508	57.5	1769.5	2.30254	1.13425		negative
RAD30	YDR419W	B2	2	17.5	588	33.6	54.5	1595.5	2.71344	1.33667		negative
RAD30	YDR419W	B2	3	10	492.5	49.25	40.5	1392.5	2.82741	1.39281		negative
RAD30	YDR419W	B2	4	14.5	463	31.931	34.5	888	1.91793	0.944791		negative
PAU5	YFL020C	H8	2	18.5	447.5	24.1892	41	1511.5	3.37765	1.66387		negative
PAU5	YFL020C	H8	1	26.5	759.5	28.6604	63	1503.5	1.97959	0.975168		negative
PAU5	YFL020C	H8	4	15.5	325	20.9677	25.5	1454.5	4.47538	2.20462		negative
PAU5	YFL020C	H8	3	17.5	343	19.6	37.5	1111	3.23907	1.5956		negative
NSR1	YGR159C	H5	1	35.5	247	6.95775	62	300	1.21457	0.598313	HIGH CONF.	MEDIUM CONF.
NSR1	YGR159C	H5	4	12	47.5	3.95833	24	28.5	0.6	0.295567	HIGH CONF.	MEDIUM CONF.
NSR1	YGR159C	H5	2	19	73.5	3.86842	22.5	28	0.380952	0.187661	HIGH CONF.	MEDIUM CONF.
NSR1	YGR159C	H5	3	10.5	56.5	5.38095	19.5	20	0.353982	0.174376	HIGH CONF.	MEDIUM CONF.
SOD2	YHR008C	G10	1	35	1004.5	28.7	73	1694	1.68641	0.830744		negative
SOD2	YHR008C	G10	2	27	688	25.4815	54.5	1509	2.19331	1.08045		negative
SOD2	YHR008C	G10	4	19	553	29.1053	56	696	1.25859	0.619995	HIGH CONF.	negative
SOD2	YHR008C	G10	3	16.5	591.5	35.8485	50.5	511.5	0.864751	0.425986	HIGH CONF.	negative
GND1	YHR183W	G12	1	36	125.5	3.48611	88	86.5	0.689243	0.339529	HIGH CONF.	MEDIUM CONF.
GND1	YHR183W	G12	2	1	42	42	40	34.5	0.821429	0.404645	HIGH CONF.	MEDIUM CONF.
GND1	YHR183W	G12	3	22	42	1.90909	33.5	21	0.5	0.246305	HIGH CONF.	MEDIUM CONF.
GND1	YHR183W	G12	4	9.5	36.5	3.84211	28	16.5	0.452055	0.222687	HIGH CONF.	MEDIUM CONF.
SKN7	YHR206W	B4	1	27.5	645	23.4545	69.5	634.5	0.983721	0.484592	HIGH CONF.	HIGH CONF.
SKN7	YHR206W	B4	2	13	474.5	36.5	38	47	0.0990516	0.0487939	HIGH CONF.	HIGH CONF.
SKN7	YHR206W	B4	3	17.5	441.5	25.2286	45	37.5	0.0849377	0.0418412	HIGH CONF.	HIGH CONF.
SKN7	YHR206W	B4	4	14	407	29.0714	28	24	0.0589681	0.0290483	HIGH CONF.	HIGH CONF.
RPL2B	YIL018W	G11	1	50.5	251	4.9703	68.5	69.5	0.276892	0.1364	HIGH CONF.	HIGH CONF.
RPL2B	YIL018W	G11	2	28.5	115.5	4.05263	66.5	44	0.380952	0.187661	HIGH CONF.	HIGH CONF.
RPL2B	YIL018W	G11	3	19	81.5	4.28947	55.5	39.5	0.484663	0.23875	HIGH CONF.	HIGH CONF.
RPL2B	YIL018W	G11	4	12.5	65.5	5.24	43	37	0.564885	0.278269	HIGH CONF.	HIGH CONF.
HYR1	YIR037W	B12	1	88	1346.5	15.3011	154.5	1812	1.34571	0.662912		MEDIUM CONF.
HYR1	YIR037W	B12	2	30.5	958	31.4098	76	1680	1.75365	0.863869		MEDIUM CONF.
HYR1	YIR037W	B12	3	30	804	26.8	80	1676.5	2.0852	1.02719		MEDIUM CONF.
HYR1	YIR037W	B12	4	30.5	695.5	22.8033	67.5	1379.5	1.98347	0.977076		MEDIUM CONF.
SCP160	YJL080C	H1	4	31.5	602.5	19.127	56	585	0.970954	0.478303	HIGH CONF.	HIGH CONF.
SCP160	YJL080C	H1	2	65	952.5	14.6538	96.5	67.5	0.0708661	0.0349094	HIGH CONF.	HIGH CONF.
SCP160	YJL080C	H1	1	39.5	786	19.8987	61	36.5	0.0464377	0.0228757	HIGH CONF.	HIGH CONF.
SCP160	YJL080C	H1	3	25	582.5	23.3	41	18	0.0309013	0.0152223	HIGH CONF.	HIGH CONF.
GSH1	YJL101C	B5	1	75	762	10.16	117.5	187.5	0.246063	0.121213	HIGH CONF.	MEDIUM CONF.
GSH1	YJL101C	B5	2	46	405	8.80435	71	92.5	0.228395	0.11251	HIGH CONF.	MEDIUM CONF.
GSH1	YJL101C	B5	3	29.5	225.5	7.64407	58.5	61	0.27051	0.133256	HIGH CONF.	MEDIUM CONF.
GSH1	YJL101C	B5	4	23.5	149.5	6.3617	42	35.5	0.237458	0.116974	HIGH CONF.	MEDIUM CONF.
RPE1	YJL121C	B8	1	56	1110.5	19.8304	137	1826	1.6443	0.810002		HIGH CONF.
RPE1	YJL121C	B8	2	25	671	26.84	55	55	0.0819672	0.0403779	HIGH CONF.	HIGH CONF.
RPE1	YJL121C	B8	4	19.5	473.5	24.2821	37	38.5	0.0813094	0.0400539	HIGH CONF.	HIGH CONF.
RPE1	YJL121C	B8	3	15	556	37.0667	40	29.5	0.0530576	0.0261367	HIGH CONF.	HIGH CONF.
PBS2	YJL128C	B7	1	14.5	467.5	32.2414	36.5	38	0.0812834	0.0400411	HIGH CONF.	negative
PBS2	YJL128C	B7	2	16	350.5	21.9062	35.5	28.5	0.0813124	0.0400554	HIGH CONF.	negative
PBS2	YJL128C	B7	4	14.5	283.5	19.5517	25.5	12	0.042328	0.0208513	HIGH CONF.	negative
PBS2	YJL128C	B7	3	13	291	22.3846	35	8	0.0274914	0.0135426	HIGH CONF.	negative
AIM23	YJL131C	B6	1	36.5	1120	30.6849	65.5	1826.5	1.6308	0.803352		MEDIUM CONF.
AIM23	YJL131C	B6	2	15.5	609	39.2903	36	1444	2.3711	1.16803		MEDIUM CONF.
AIM23	YJL131C	B6	3	16.5	461.5	27.9697	34.5	1147	2.48537	1.22432		MEDIUM CONF.
AIM23	YJL131C	B6	4	13	470.5	36.1923	22	119.5	0.253985	0.125116	HIGH CONF.	MEDIUM CONF.
MRS3	YJL133W	B11	1	52.5	982	18.7048	85.5	102	0.10387	0.0511673	HIGH CONF.	HIGH CONF.
MRS3	YJL133W	B11	2	25	628	25.12	65	66	0.105096	0.0517712	HIGH CONF.	HIGH CONF.
MRS3	YJL133W	B11	3	14.5	568.5	39.2069	64.5	58	0.102023	0.0502576	HIGH CONF.	HIGH CONF.
MRS3	YJL133W	B11	4	20	531	26.55	53	45.5	0.0856874	0.0422105	HIGH CONF.	HIGH CONF.
RPS21B	YJL136C	B10	1	65.5	1140.5	17.4122	94.5	91	0.0797896	0.0393052	HIGH CONF.	MEDIUM CONF.
RPS21B	YJL136C	B10	3	32	523	16.3438	45	68	0.130019	0.0640488	HIGH CONF.	MEDIUM CONF.
RPS21B	YJL136C	B10	2	29.5	630.5	21.3729	66.5	57.5	0.0911975	0.0449249	HIGH CONF.	MEDIUM CONF.
RPS21B	YJL136C	B10	4	22	464	21.0909	54	42	0.0905172	0.0445898	HIGH CONF.	MEDIUM CONF.
ROQ1	YJL144W	B9	1	69.5	1176.5	16.9281	134.5	1594.5	1.35529	0.667631		MEDIUM CONF.
ROQ1	YJL144W	B9	3	35	806	23.0286	61.5	1235	1.53226	0.754807		MEDIUM CONF.
ROQ1	YJL144W	B9	2	44.5	903.5	20.3034	63	262	0.289983	0.142849	HIGH CONF.	MEDIUM CONF.
ROQ1	YJL144W	B9	4	30	596.5	19.8833	53.5	41.5	0.0695725	0.0342722	HIGH CONF.	MEDIUM CONF.
IDS2	YJL146W	C1	4	48	871	18.1458	64	1636.5	1.87887	0.925554		MEDIUM CONF.
IDS2	YJL146W	C1	2	71.5	1228	17.1748	89.5	1631.5	1.32858	0.654474		MEDIUM CONF.
IDS2	YJL146W	C1	1	67.5	1052.5	15.5926	58.5	1345	1.27791	0.629512		MEDIUM CONF.
IDS2	YJL146W	C1	3	38.5	771	20.026	24	1305.5	1.69326	0.834116		MEDIUM CONF.
RAV1	YJR033C	C2	1	20	538	26.9	86	1511	2.80855	1.38352		MEDIUM CONF.
RAV1	YJR033C	C2	2	21.5	460.5	21.4186	62	905.5	1.96634	0.968641		MEDIUM CONF.
RAV1	YJR033C	C2	3	15.5	367.5	23.7097	40.5	36	0.0979592	0.0482558	HIGH CONF.	MEDIUM CONF.
RAV1	YJR033C	C2	4	13	367.5	28.2692	29	25.5	0.0693878	0.0341812	HIGH CONF.	MEDIUM CONF.
SOD1	YJR104C	H4	3	13.5	23	1.7037	36.5	54.5	2.36957	1.16727		HIGH CONF.
SOD1	YJR104C	H4	2	9.5	41.5	4.36842	29.5	49	1.18072	0.581637	HIGH CONF.	HIGH CONF.
SOD1	YJR104C	H4	1	7.5	54.5	7.26667	27.5	42	0.770642	0.379627	HIGH CONF.	HIGH CONF.
SOD1	YJR104C	H4	4	6.5	29.5	4.53846	15	16	0.542373	0.267179	HIGH CONF.	HIGH CONF.
MRT4	YKL009W	C8	1	49	658	13.4286	83.5	1377	2.09271	1.03089		HIGH CONF.
MRT4	YKL009W	C8	3	15.5	182.5	11.7742	39.5	667	3.65479	1.80039		HIGH CONF.
MRT4	YKL009W	C8	2	35	243	6.94286	53.5	46	0.1893	0.0932514	HIGH CONF.	HIGH CONF.
MRT4	YKL009W	C8	4	32.5	150.5	4.63077	40.5	27	0.179402	0.0883754	HIGH CONF.	HIGH CONF.
TEF4	YKL081W	C6	1	29.5	570.5	19.339	47.5	50.5	0.0885188	0.0436053	HIGH CONF.	MEDIUM CONF.
TEF4	YKL081W	C6	2	21	345.5	16.4524	43.5	27	0.0781476	0.0384964	HIGH CONF.	MEDIUM CONF.
TEF4	YKL081W	C6	4	20	247.5	12.375	30	24.5	0.0989899	0.0487635	HIGH CONF.	MEDIUM CONF.
TEF4	YKL081W	C6	3	11.5	267.5	23.2609	37	24.5	0.0915888	0.0451176	HIGH CONF.	MEDIUM CONF.
CTK1	YKL139W	C10	4	29	364.5	12.569	59	1091.5	2.99451	1.47513		MEDIUM CONF.
CTK1	YKL139W	C10	1	31	565.5	18.2419	109	1025.5	1.81344	0.89332		MEDIUM CONF.
CTK1	YKL139W	C10	3	25	395.5	15.82	66.5	60	0.151707	0.0747324	HIGH CONF.	MEDIUM CONF.
CTK1	YKL139W	C10	2	27.5	430.5	15.6545	61.5	59.5	0.138211	0.0680844	HIGH CONF.	MEDIUM CONF.
DPH2	YKL191W	C5	1	91	1388.5	15.2582	174.5	1722	1.24019	0.61093		HIGH CONF.
DPH2	YKL191W	C5	2	62.5	1171.5	18.744	57	1701	1.45198	0.715263		HIGH CONF.
DPH2	YKL191W	C5	3	36.5	956	26.1918	64.5	1461.5	1.52877	0.753087		HIGH CONF.
DPH2	YKL191W	C5	4	23.5	860.5	36.617	53	1402	1.62929	0.802604		HIGH CONF.
FMP50	YKR027W	C9	3	13	264.5	20.3462	61.5	682.5	2.58034	1.2711		MEDIUM CONF.
FMP50	YKR027W	C9	1	40	509.5	12.7375	111	76.5	0.150147	0.0739641	HIGH CONF.	MEDIUM CONF.
FMP50	YKR027W	C9	2	14.5	324.5	22.3793	65	44	0.135593	0.0667947	HIGH CONF.	MEDIUM CONF.
FMP50	YKR027W	C9	4	27.5	255.5	9.29091	44.5	35	0.136986	0.0674809	HIGH CONF.	MEDIUM CONF.
RHO4	YKR055W	C4	1	24.5	688	28.0816	72	860	1.25	0.615764	HIGH CONF.	HIGH CONF.
RHO4	YKR055W	C4	2	9.5	555	58.4211	41	36.5	0.0657658	0.0323969	HIGH CONF.	HIGH CONF.
RHO4	YKR055W	C4	4	17	467.5	27.5	24.5	34.5	0.0737968	0.0363531	HIGH CONF.	HIGH CONF.
RHO4	YKR055W	C4	3	13.5	505	37.4074	38.5	21	0.0415842	0.0204848	HIGH CONF.	HIGH CONF.
RPS21A	YKR057W	C3	2	19	251	13.2105	32	560	2.23108	1.09905		HIGH CONF.
RPS21A	YKR057W	C3	4	14	207.5	14.8214	40	442	2.13012	1.04932		HIGH CONF.
RPS21A	YKR057W	C3	3	15.5	250.5	16.1613	35	231	0.922156	0.454264	HIGH CONF.	HIGH CONF.
RPS21A	YKR057W	C3	1	17	298.5	17.5588	49	37	0.123953	0.0610606	HIGH CONF.	HIGH CONF.
SRP40	YKR092C	C7	1	29	536	18.4828	56	44.5	0.0830224	0.0408977	HIGH CONF.	HIGH CONF.
SRP40	YKR092C	C7	4	14.5	295	20.3448	33.5	31	0.105085	0.0517659	HIGH CONF.	HIGH CONF.
SRP40	YKR092C	C7	3	21.5	301.5	14.0233	42.5	26.5	0.0878939	0.0432975	HIGH CONF.	HIGH CONF.
SRP40	YKR092C	C7	2	23.5	380	16.1702	41.5	19.5	0.0513158	0.0252787	HIGH CONF.	HIGH CONF.
KIN2	YLR096W	C12	1	62.5	1119	17.904	106.5	1666.5	1.48928	0.733634		MEDIUM CONF.
KIN2	YLR096W	C12	2	12.5	745.5	59.64	59	736.5	0.987928	0.486664	HIGH CONF.	MEDIUM CONF.
KIN2	YLR096W	C12	3	31	736.5	23.7581	72.5	89	0.120842	0.059528	HIGH CONF.	MEDIUM CONF.
KIN2	YLR096W	C12	4	22	593.5	26.9773	49	38	0.064027	0.0315404	HIGH CONF.	MEDIUM CONF.
HOG1	YLR113W	D2	1	20	472	23.6	68.5	185.5	0.393008	0.1936	HIGH CONF.	MEDIUM CONF.
HOG1	YLR113W	D2	3	15.5	341.5	22.0323	34	34.5	0.101025	0.049766	HIGH CONF.	MEDIUM CONF.
HOG1	YLR113W	D2	2	18.5	338.5	18.2973	41.5	33	0.0974889	0.0480241	HIGH CONF.	MEDIUM CONF.
HOG1	YLR113W	D2	4	18	303	16.8333	41	30	0.0990099	0.0487734	HIGH CONF.	MEDIUM CONF.
DPH5	YLR172C	D9	1	48	1193.5	24.8646	149	1824	1.52828	0.752846		MEDIUM CONF.
DPH5	YLR172C	D9	2	36.5	844	23.1233	77	1750	2.07346	1.02141		MEDIUM CONF.
DPH5	YLR172C	D9	3	21	733.5	34.9286	61	1517.5	2.06885	1.01914		MEDIUM CONF.
DPH5	YLR172C	D9	4	25	664	26.56	51.5	1465.5	2.20708	1.08723		MEDIUM CONF.
RFX1	YLR176C	D8	1	45	993	22.0667	67	1692	1.70393	0.839373		MEDIUM CONF.
RFX1	YLR176C	D8	4	15.5	530.5	34.2258	63	910	1.71536	0.845006		MEDIUM CONF.
RFX1	YLR176C	D8	2	23	698	30.3478	65	569	0.815186	0.40157	HIGH CONF.	MEDIUM CONF.
RFX1	YLR176C	D8	3	19	588.5	30.9737	49.5	397.5	0.675446	0.332732	HIGH CONF.	MEDIUM CONF.
THI7	YLR237W	D3	1	19	592	31.1579	58	1521	2.56926	1.26564		MEDIUM CONF.
THI7	YLR237W	D3	2	15	463	30.8667	37.5	1325	2.86177	1.40974		MEDIUM CONF.
THI7	YLR237W	D3	3	9.5	414	43.5789	39	1256	3.03382	1.49449		MEDIUM CONF.
THI7	YLR237W	D3	4	12.5	417.5	33.4	34.5	964	2.30898	1.13743		MEDIUM CONF.
GUF1	YLR289W	D7	1	24	886	36.9167	61	1517	1.71219	0.843443		MEDIUM CONF.
GUF1	YLR289W	D7	2	21.5	622.5	28.9535	53.5	1406.5	2.25944	1.11302		MEDIUM CONF.
GUF1	YLR289W	D7	4	23.5	576.5	24.5319	36	746	1.29402	0.637446	HIGH CONF.	MEDIUM CONF.
GUF1	YLR289W	D7	3	19.5	610.5	31.3077	47	687.5	1.12613	0.554742	HIGH CONF.	MEDIUM CONF.
SEC72	YLR292C	D6	1	30	868.5	28.95	58	1450.5	1.67012	0.82272		MEDIUM CONF.
SEC72	YLR292C	D6	2	29	698.5	24.0862	40	1408	2.01575	0.992979		MEDIUM CONF.
SEC72	YLR292C	D6	3	21.5	613.5	28.5349	45	838.5	1.36675	0.673275	HIGH CONF.	MEDIUM CONF.
SEC72	YLR292C	D6	4	28.5	587	20.5965	38.5	540	0.919932	0.453168	HIGH CONF.	MEDIUM CONF.
NKP2	YLR315W	C11	2	32	692.5	21.6406	81	1002	1.44693	0.712774		HIGH CONF.
NKP2	YLR315W	C11	3	18.5	635	34.3243	79	995.5	1.56772	0.772274		HIGH CONF.
NKP2	YLR315W	C11	1	49.5	1006.5	20.3333	159.5	991	0.9846	0.485025		HIGH CONF.
NKP2	YLR315W	C11	4	20	552.5	27.625	74	56.5	0.102262	0.0503756	HIGH CONF.	HIGH CONF.
-	YLR334C	D1	1	40	653	16.325	58	859	1.31547	0.648013	HIGH CONF.	MEDIUM CONF.
-	YLR334C	D1	2	60	410.5	6.84167	98	140	0.341048	0.168004	HIGH CONF.	MEDIUM CONF.
-	YLR334C	D1	3	31	208.5	6.72581	26	83	0.398082	0.196099	HIGH CONF.	MEDIUM CONF.
-	YLR334C	D1	4	42.5	242.5	5.70588	67.5	50.5	0.208247	0.102585	HIGH CONF.	MEDIUM CONF.
NMD4	YLR363C	D5	1	111.5	1467	13.157	217.5	1596.5	1.08828	0.536096		MEDIUM CONF.
NMD4	YLR363C	D5	2	59	1280	21.6949	78.5	1491	1.16484	0.573815		MEDIUM CONF.
NMD4	YLR363C	D5	3	41	1132	27.6098	57	1268	1.12014	0.551794		MEDIUM CONF.
NMD4	YLR363C	D5	4	28	993.5	35.4821	55.5	1202.5	1.21037	0.59624		MEDIUM CONF.
-	YLR366W	D4	1	25.5	692.5	27.1569	79.5	1527	2.20505	1.08623		MEDIUM CONF.
-	YLR366W	D4	2	18.5	493.5	26.6757	57.5	1241	2.51469	1.23876		MEDIUM CONF.
-	YLR366W	D4	3	25	433.5	17.34	49.5	821	1.89389	0.932949		MEDIUM CONF.
-	YLR366W	D4	4	22.5	384	17.0667	54	467	1.21615	0.599087	HIGH CONF.	MEDIUM CONF.
YPT7	YML001W	D12	1	19	90	4.73684	86	158.5	1.76111	0.867542		MEDIUM CONF.
YPT7	YML001W	D12	2	18	42	2.33333	17.5	61	1.45238	0.715459	HIGH CONF.	MEDIUM CONF.
YPT7	YML001W	D12	3	22	59	2.68182	40	55.5	0.940678	0.463388	HIGH CONF.	MEDIUM CONF.
YPT7	YML001W	D12	4	18.5	72.5	3.91892	16.5	48	0.662069	0.326142	HIGH CONF.	MEDIUM CONF.
YAP1	YML007W	D11	1	15	490.5	32.7	77	1792.5	3.65443	1.80021		MEDIUM CONF.
YAP1	YML007W	D11	2	12.5	411	32.88	37	1017.5	2.47567	1.21954		MEDIUM CONF.
YAP1	YML007W	D11	4	17.5	392.5	22.4286	26	35.5	0.0904459	0.0445546	HIGH CONF.	MEDIUM CONF.
YAP1	YML007W	D11	3	11	378	34.3636	28	30.5	0.0806878	0.0397477	HIGH CONF.	MEDIUM CONF.
LYS7	YMR038C	D10	1	40.5	835	20.6173	69	66.5	0.0796407	0.0392319	HIGH CONF.	MEDIUM CONF.
LYS7	YMR038C	D10	2	27	549.5	20.3519	70	46.5	0.0846224	0.0416859	HIGH CONF.	MEDIUM CONF.
LYS7	YMR038C	D10	3	28	525.5	18.7679	50	38	0.0723121	0.0356217	HIGH CONF.	MEDIUM CONF.
LYS7	YMR038C	D10	4	25.5	509.5	19.9804	51.5	27	0.0529931	0.026105	HIGH CONF.	MEDIUM CONF.
YPK2	YMR104C	E1	2	79	884	11.1899	90	1507.5	1.70532	0.840058		MEDIUM CONF.
YPK2	YMR104C	E1	3	2	501	250.5	41	1354.5	2.70359	1.33182		MEDIUM CONF.
YPK2	YMR104C	E1	1	44.5	941	21.1461	90	1324.5	1.40755	0.693372		MEDIUM CONF.
YPK2	YMR104C	E1	4	41.5	523	12.6024	69.5	1252	2.39388	1.17925		MEDIUM CONF.
-	YMR193C-A	E2	1	32.5	578.5	17.8	72.5	1369.5	2.36733	1.16617		MEDIUM CONF.
-	YMR193C-A	E2	2	22.5	344.5	15.3111	61	953.5	2.76778	1.36344		MEDIUM CONF.
-	YMR193C-A	E2	4	14.5	251	17.3103	36	527.5	2.10159	1.03527		MEDIUM CONF.
-	YMR193C-A	E2	3	17	269.5	15.8529	44.5	510	1.89239	0.932213		MEDIUM CONF.
SCS7	YMR272C	E8	1	38.5	1037	26.9351	65	1214	1.17068	0.576692		MEDIUM CONF.
SCS7	YMR272C	E8	4	24	558.5	23.2708	42.5	1100	1.96956	0.970227		MEDIUM CONF.
SCS7	YMR272C	E8	2	25.5	652.5	25.5882	53	888	1.36092	0.670404	HIGH CONF.	MEDIUM CONF.
SCS7	YMR272C	E8	3	20.5	569	27.7561	41	437.5	0.768893	0.378765	HIGH CONF.	MEDIUM CONF.
DOM34	YNL001W	H9	1	46.5	771	16.5806	65	1494.5	1.93839	0.954873		negative
DOM34	YNL001W	H9	2	22.5	388.5	17.2667	64	1341.5	3.45302	1.701		negative
DOM34	YNL001W	H9	4	13.5	233.5	17.2963	63	1203.5	5.15418	2.539		negative
DOM34	YNL001W	H9	3	23	276	12	49	1164	4.21739	2.07753		negative
-	YNL040W	E5	1	53.5	1149	21.4766	108.5	1549	1.34813	0.664103		MEDIUM CONF.
-	YNL040W	E5	2	22.5	704	31.2889	46	1269.5	1.80327	0.888309		MEDIUM CONF.
-	YNL040W	E5	3	17	510	30	46.5	1166	2.28627	1.12624		MEDIUM CONF.
-	YNL040W	E5	4	19	468.5	24.6579	42.5	1011.5	2.15902	1.06356		MEDIUM CONF.
YDJ1	YNL064C	E7	1	25	190	7.6	61.5	61	0.321053	0.158154	HIGH CONF.	MEDIUM CONF.
YDJ1	YNL064C	E7	2	20	119.5	5.975	52	34.5	0.288703	0.142218	HIGH CONF.	MEDIUM CONF.
YDJ1	YNL064C	E7	3	22	114	5.18182	38	32.5	0.285088	0.140437	HIGH CONF.	MEDIUM CONF.
YDJ1	YNL064C	E7	4	9.5	99	10.4211	31	17.5	0.176768	0.0870777	HIGH CONF.	MEDIUM CONF.
FMP41	YNL168C	E6	1	35.5	848	23.8873	74	1410	1.66274	0.819082		MEDIUM CONF.
FMP41	YNL168C	E6	2	32.5	698	21.4769	52.5	1346.5	1.92908	0.950287		MEDIUM CONF.
FMP41	YNL168C	E6	4	22	598	27.1818	43	1000	1.67224	0.823764		MEDIUM CONF.
FMP41	YNL168C	E6	3	19	670	35.2632	55.5	750	1.1194	0.55143	HIGH CONF.	MEDIUM CONF.
GCR2	YNL199C	E9	1	51.5	825.5	16.0291	109.5	227.5	0.275591	0.135759	HIGH CONF.	HIGH CONF.
GCR2	YNL199C	E9	2	29	445	15.3448	62.5	89	0.2	0.0985222	HIGH CONF.	HIGH CONF.
GCR2	YNL199C	E9	4	14.5	289	19.931	41	81.5	0.282007	0.13892	HIGH CONF.	HIGH CONF.
GCR2	YNL199C	E9	3	33.5	352	10.5075	53.5	54	0.153409	0.075571	HIGH CONF.	HIGH CONF.
SIP3	YNL257C	E3	2	22	221.5	10.0682	24	1058	4.77652	2.35297		MEDIUM CONF.
SIP3	YNL257C	E3	1	20	551.5	27.575	38	45.5	0.0825023	0.0406415	HIGH CONF.	MEDIUM CONF.
SIP3	YNL257C	E3	4	15	141.5	9.43333	14.5	21	0.14841	0.0731083	HIGH CONF.	MEDIUM CONF.
SIP3	YNL257C	E3	3	13.5	167.5	12.4074	20.5	16	0.0955224	0.0470554	HIGH CONF.	MEDIUM CONF.
-	YNR005C	E10	1	22	491	22.3182	83.5	871	1.77393	0.873858		MEDIUM CONF.
-	YNR005C	E10	2	22.5	347	15.4222	66	60.5	0.174352	0.0858875	HIGH CONF.	MEDIUM CONF.
-	YNR005C	E10	3	18.5	339	18.3243	42.5	27	0.079646	0.0392345	HIGH CONF.	MEDIUM CONF.
-	YNR005C	E10	4	22.5	328.5	14.6	36.5	24.5	0.0745814	0.0367396	HIGH CONF.	MEDIUM CONF.
SSK2	YNR031C	E11	1	48.5	962	19.8351	93	1757	1.8264	0.899706		MEDIUM CONF.
SSK2	YNR031C	E11	2	21	624	29.7143	71.5	1746	2.79808	1.37836		MEDIUM CONF.
SSK2	YNR031C	E11	3	16.5	499.5	30.2727	60	1653	3.30931	1.6302		MEDIUM CONF.
SSK2	YNR031C	E11	4	20	500.5	25.025	52.5	1639.5	3.27572	1.61366		MEDIUM CONF.
TOP1	YOL006C	F6	1	22	521	23.6818	50.5	1451	2.78503	1.37194		MEDIUM CONF.
TOP1	YOL006C	F6	2	21.5	378.5	17.6047	70.5	897.5	2.3712	1.16808		MEDIUM CONF.
TOP1	YOL006C	F6	4	17	314	18.4706	40.5	843	2.68471	1.32252		MEDIUM CONF.
TOP1	YOL006C	F6	3	14.5	334	23.0345	31	39.5	0.118263	0.0582579	HIGH CONF.	MEDIUM CONF.
LAG2	YOL025W	F7	1	40	989	24.725	71.5	1634	1.65217	0.813879		MEDIUM CONF.
LAG2	YOL025W	F7	2	20	794.5	39.725	46	1497	1.8842	0.928179		MEDIUM CONF.
LAG2	YOL025W	F7	3	28.5	748.5	26.2632	58	1402	1.87308	0.922699		MEDIUM CONF.
LAG2	YOL025W	F7	4	27.5	706.5	25.6909	40.5	1376	1.94763	0.959423		MEDIUM CONF.
GSH2	YOL049W	E12	1	81	917	11.321	126	1128.5	1.23064	0.606228		HIGH CONF.
GSH2	YOL049W	E12	2	17.5	415	23.7143	60	66	0.159036	0.0783429	HIGH CONF.	HIGH CONF.
GSH2	YOL049W	E12	3	21.5	268.5	12.4884	47.5	31.5	0.117318	0.0577923	HIGH CONF.	HIGH CONF.
GSH2	YOL049W	E12	4	15.5	191	12.3226	24.5	30.5	0.159686	0.078663	HIGH CONF.	HIGH CONF.
TIR2	YOR010C	F1	1	33	546.5	16.5606	50	1136	2.07868	1.02398		negative
TIR2	YOR010C	F1	2	40.5	418	10.321	66	282	0.674641	0.332336	HIGH CONF.	negative
TIR2	YOR010C	F1	3	10.5	235	22.381	17	206	0.876596	0.431821	HIGH CONF.	negative
TIR2	YOR010C	F1	4	22	358.5	16.2955	29	29	0.0808926	0.0398486	HIGH CONF.	negative
-	YOR019W	F3	1	26	600	23.0769	49.5	1347.5	2.24583	1.10632		MEDIUM CONF.
-	YOR019W	F3	3	15.5	378	24.3871	22.5	887.5	2.34788	1.15659		MEDIUM CONF.
-	YOR019W	F3	2	17	436.5	25.6765	28	850.5	1.94845	0.959829		MEDIUM CONF.
-	YOR019W	F3	4	13.5	351	26	24.5	791	2.25356	1.11013		MEDIUM CONF.
WHI2	YOR043W	F5	1	50	1059	21.18	55.5	649	0.612842	0.301893	HIGH CONF.	MEDIUM CONF.
WHI2	YOR043W	F5	4	17	326.5	19.2059	32.5	119.5	0.366003	0.180297	HIGH CONF.	MEDIUM CONF.
WHI2	YOR043W	F5	2	14	475	33.9286	35	81.5	0.171579	0.0845216	HIGH CONF.	MEDIUM CONF.
WHI2	YOR043W	F5	3	21	376	17.9048	30	69.5	0.18484	0.0910544	HIGH CONF.	MEDIUM CONF.
DIA2	YOR080W	F9	2	28	241.5	8.625	56.5	1545	6.39752	3.15149		MEDIUM CONF.
DIA2	YOR080W	F9	1	29.5	349.5	11.8475	72	1528.5	4.37339	2.15438		MEDIUM CONF.
DIA2	YOR080W	F9	4	23.5	189.5	8.06383	41.5	1359.5	7.17414	3.53406		MEDIUM CONF.
DIA2	YOR080W	F9	3	15	216	14.4	44	1200	5.55556	2.73673		MEDIUM CONF.
EFT1	YOR133W	F4	1	35	826.5	23.6143	76	1612	1.95039	0.960785		MEDIUM CONF.
EFT1	YOR133W	F4	2	19	579.5	30.5	50.5	1538	2.65401	1.3074		MEDIUM CONF.
EFT1	YOR133W	F4	3	13	508.5	39.1154	48.5	1488.5	2.92724	1.44199		MEDIUM CONF.
EFT1	YOR133W	F4	4	17.5	461.5	26.3714	40.5	1454	3.1506	1.55202		MEDIUM CONF.
SLK19	YOR195W	F8	1	48.5	1090	22.4742	75.5	1604.5	1.47202	0.725132		negative
SLK19	YOR195W	F8	2	22.5	820	36.4444	49	1510.5	1.84207	0.907425		negative
SLK19	YOR195W	F8	3	24.5	737	30.0816	62.5	1476.5	2.00339	0.986893		negative
SLK19	YOR195W	F8	4	26.5	670.5	25.3019	46	1401.5	2.09023	1.02967		negative
NPT1	YOR209C	F11	1	71	1069	15.0563	88	127	0.118803	0.0585235	HIGH CONF.	HIGH CONF.
NPT1	YOR209C	F11	2	45	617.5	13.7222	48	63.5	0.102834	0.0506571	HIGH CONF.	HIGH CONF.
NPT1	YOR209C	F11	3	19.5	418	21.4359	62	54.5	0.130383	0.064228	HIGH CONF.	HIGH CONF.
NPT1	YOR209C	F11	4	17	378	22.2353	47.5	45	0.119048	0.0586441	HIGH CONF.	HIGH CONF.
ODC2	YOR222W	G4	2	20	671	33.55	62	1471	2.19225	1.07993		MEDIUM CONF.
ODC2	YOR222W	G4	1	35	945.5	27.0143	63	1454.5	1.53834	0.757803		MEDIUM CONF.
ODC2	YOR222W	G4	4	15.5	498	32.129	36.5	1390.5	2.79217	1.37545		MEDIUM CONF.
ODC2	YOR222W	G4	3	19	554	29.1579	41.5	1356.5	2.44856	1.20619		MEDIUM CONF.
VPH1	YOR270C	G7	1	44.5	794	17.8427	64	1478.5	1.86209	0.917286		HIGH CONF.
VPH1	YOR270C	G7	2	27	414.5	15.3519	74.5	944.5	2.27865	1.12249		HIGH CONF.
VPH1	YOR270C	G7	3	25	333	13.32	42	860.5	2.58408	1.27295		HIGH CONF.
VPH1	YOR270C	G7	4	14.5	332	22.8966	31	649.5	1.95633	0.963707		HIGH CONF.
PDR10	YOR328W	G5	1	47.5	1154	24.2947	61	1565	1.35615	0.668055		negative
PDR10	YOR328W	G5	2	16	547	34.1875	29	235	0.429616	0.211634	HIGH CONF.	negative
PDR10	YOR328W	G5	3	14	348.5	24.8929	22	22	0.0631277	0.0310974	HIGH CONF.	negative
PDR10	YOR328W	G5	4	14.5	323	22.2759	16	8.5	0.0263158	0.0129634	HIGH CONF.	negative
MRS2	YOR334W	G3	1	17	346.5	20.3824	34.5	508	1.46609	0.722212	HIGH CONF.	MEDIUM CONF.
MRS2	YOR334W	G3	2	18.5	186.5	10.0811	25.5	104.5	0.560322	0.276021	HIGH CONF.	MEDIUM CONF.
MRS2	YOR334W	G3	4	10.5	115	10.9524	26	18	0.156522	0.0771043	HIGH CONF.	MEDIUM CONF.
MRS2	YOR334W	G3	3	8	126	15.75	11.5	20	0.15873	0.0781922		MEDIUM CONF.
TYE7	YOR344C	G2	2	22	536	24.3636	66	1402.5	2.6166	1.28897		negative
TYE7	YOR344C	G2	3	17	440.5	25.9118	45	1279.5	2.90465	1.43086		negative
TYE7	YOR344C	G2	1	42	791.5	18.8452	52.5	1192	1.506	0.741873		negative
TYE7	YOR344C	G2	4	13.5	445	32.963	34	898	2.01798	0.994078		negative
RQC2	YPL009C	G9	1	44.5	999.5	22.4607	88.5	1507	1.50775	0.742736		MEDIUM CONF.
RQC2	YPL009C	G9	3	23	506.5	22.0217	61	1223	2.41461	1.18946		MEDIUM CONF.
RQC2	YPL009C	G9	4	17	467	27.4706	43.5	1205	2.5803	1.27108		MEDIUM CONF.
RQC2	YPL009C	G9	2	25	596	23.84	55	1188.5	1.99413	0.982329		MEDIUM CONF.
CWC27	YPL064C	G1	4	33	549.5	16.6515	71	1634.5	2.97452	1.46528		HIGH CONF.
CWC27	YPL064C	G1	2	55.5	931	16.7748	93	1609	1.72825	0.851354		HIGH CONF.
CWC27	YPL064C	G1	3	17.5	467.5	26.7143	48.5	1478	3.1615	1.55739		HIGH CONF.
CWC27	YPL064C	G1	1	37.5	799.5	21.32	56.5	1458.5	1.82427	0.898653		HIGH CONF.
BTS1	YPL069C	F12	1	67	1066	15.9104	101.5	996	0.934334	0.460263		HIGH CONF.
BTS1	YPL069C	F12	2	32	458.5	14.3281	54.5	58.5	0.12759	0.0628522	HIGH CONF.	HIGH CONF.
BTS1	YPL069C	F12	4	9.5	328	34.5263	33.5	46.5	0.141768	0.0698366	HIGH CONF.	HIGH CONF.
BTS1	YPL069C	F12	3	32.5	329.5	10.1385	37.5	46.5	0.141123	0.0695187	HIGH CONF.	HIGH CONF.
TGS1	YPL157W	F10	1	48	770.5	16.0521	102	1128	1.46398	0.721175		MEDIUM CONF.
TGS1	YPL157W	F10	2	11	458.5	41.6818	65	63.5	0.138495	0.0682242	HIGH CONF.	MEDIUM CONF.
TGS1	YPL157W	F10	3	22.5	410	18.2222	62.5	48	0.117073	0.0576715	HIGH CONF.	MEDIUM CONF.
TGS1	YPL157W	F10	4	19	353	18.5789	47.5	40.5	0.114731	0.0565177	HIGH CONF.	MEDIUM CONF.
MRN1	YPL184C	G6	1	17	685	40.2941	54	1540.5	2.24891	1.10784		HIGH CONF.
MRN1	YPL184C	G6	2	16	494	30.875	36.5	836.5	1.69332	0.834148		HIGH CONF.
MRN1	YPL184C	G6	4	18.5	415.5	22.4595	33.5	718.5	1.72924	0.851843		HIGH CONF.
MRN1	YPL184C	G6	3	11.5	472	41.0435	49	508	1.07627	0.530183	HIGH CONF.	HIGH CONF.
PUS1	YPL212C	G8	1	36.5	885.5	24.2603	56.5	922	1.04122	0.512916		negative
PUS1	YPL212C	G8	2	15	508	33.8667	44.5	533	1.04921	0.516853	HIGH CONF.	negative
PUS1	YPL212C	G8	3	15.5	426.5	27.5161	38	468.5	1.09848	0.541121	HIGH CONF.	negative
PUS1	YPL212C	G8	4	21	395	18.8095	38.5	154.5	0.391139	0.192679	HIGH CONF.	negative

## Sheet: control strains_- haploids
GENE	ORF	PLATE POSITION	PIN_NR	DARK_DAY 0	DARK_DAY 1	DARK_DAY 1 /DARK_DAY 0	LIGHT_DAY 0	LIGHT_DAY 6	LIGHT_DAY 6 /DARK_DAY 1	MEDIAN LIGHT_DAY 6 /DARK_DAY 1
HIS3	HIS3	H12	1	54.5	1157	21.2294	101.5	1842	1.59205
HIS3	HIS3	H10	1	41.5	956	23.0361	85	1589	1.66213
HIS3	HIS3	H11	1	71.5	1357	18.979	75	1744	1.28519
HIS3	HIS3	H11	2	34.5	1019	29.5362	60	1697.5	1.66585
HIS3	HIS3	H10	2	16.5	578.5	35.0606	58.5	1452	2.50994
HIS3	HIS3	H10	4	20	396	19.8	50	1159	2.92677
HIS3	HIS3	H12	3	34.5	734	21.2754	48	1506.5	2.05245
HIS3	HIS3	H11	3	19.5	815.5	41.8205	46	1630	1.99877
HIS3	HIS3	H10	3	21	429.5	20.4524	45	1270	2.95693
HIS3	HIS3	H11	4	18.5	715	38.6486	40.5	1684.5	2.35594
HIS3	HIS3	H12	2	23	887	38.5652	29.5	1751.5	1.97463	median
HIS3	HIS3	H12	4	13	672	51.6923	26	1449	2.15625	2.02561

## Sheet: confirmation assay 1 - diploids
GENE	ORF	PLATE POSITION	PIN_NR	DARK_DAY 0	DARK_DAY 1	DARK_DAY 1 /DARK_DAY 0	LIGHT_DAY 0	LIGHT_DAY 6	LIGHT_DAY 6 /DARK_DAY 1	CONTROL-NORMALIZED LIGHT_DAY 6/DARK_DAY 1	CONFIRMATION ASSAY #1 SCORE	GENOME-WIDE SCREEN SCORE
-	YBR013C	G3	2	33.5	990	29.5522	55.5	1563.5	1.57929	2.13418		negativ
-	YBR013C	G3	1	50.5	1146.5	22.703	51	1506	1.31356	1.77509		negativ
-	YBR013C	G3	4	28.5	734.5	25.7719	32.5	1277.5	1.73928			negativ
-	YBR013C	G3	3	23.5	824.5	35.0851	31.5	1410	1.71013			negativ
RPS11B	YBR048W	F10	1	97.5	1285	13.1795	103	106	0.0824903	0.111473	MEDIUM CONF.	HIGH CONF.
RPS11B	YBR048W	F10	2	43	751	17.4651	90	83	0.110519	0.14935	MEDIUM CONF.	HIGH CONF.
RPS11B	YBR048W	F10	3	43	795.5	18.5	77	56	0.070396	0.0951297	MEDIUM CONF.	HIGH CONF.
RPS11B	YBR048W	F10	4	34.5	591	17.1304	50.5	38.5	0.0651438	0.0880322		HIGH CONF.
PHO5	YBR093C	E11	1	139.5	1376.5	9.86738	213	194.5	0.1413	0.147188	HIGH CONF.	MEDIUM CONF.
PHO5	YBR093C	E11	2	96.5	842.5	8.73057	86.5	104.5	0.124036	0.167616	MEDIUM CONF.	MEDIUM CONF.
PHO5	YBR093C	E11	3	72	721.5	10.0208	66	37	0.0512821	0.0693001	MEDIUM CONF.	MEDIUM CONF.
PHO5	YBR093C	E11	4	63	555.5	8.81746	64.5	53	0.0954095	0.128932	MEDIUM CONF.	MEDIUM CONF.
DPH7	YBR246W	F11	1	137.5	1452	10.56	159	250	0.172176	0.17935	HIGH CONF.	HIGH CONF.
DPH7	YBR246W	F11	2	86	662.5	7.70349	102.5	99	0.149434	0.201938	MEDIUM CONF.	HIGH CONF.
DPH7	YBR246W	F11	4	62.5	450.5	7.208	59	54	0.119867	0.161982	MEDIUM CONF.	HIGH CONF.
DPH7	YBR246W	F11	3	73	524	7.17808	58.5	44	0.0839695	0.113472	MEDIUM CONF.	HIGH CONF.
LDB16	YCL005W	F12	1	125	1533.5	12.268	113.5	1766.5	1.15194	1.19994		negativ
LDB16	YCL005W	F12	2	45.5	1064.5	23.3956	97.5	1607.5	1.5101	2.04067		negativ
LDB16	YCL005W	F12	3	50	1007.5	20.15	53	1696.5	1.68387	2.2755		negativ
LDB16	YCL005W	F12	4	24	866.5	36.1042	41	1477	1.70456			negativ
-	YCL007C	F3	1	39	1130.5	28.9872	65	108.5	0.0959752	0.129696	MEDIUM CONF.	MEDIUM CONF.
-	YCL007C	F3	2	30.5	910.5	29.8525	58.5	57.5	0.0631521	0.0853407	MEDIUM CONF.	MEDIUM CONF.
-	YCL007C	F3	3	39.5	796	20.1519	26	31	0.0389447			MEDIUM CONF.
-	YCL007C	F3	4	22	727.5	33.0682	24	16.5	0.0226804			MEDIUM CONF.
-	YCL026C	F2	1	44.5	941	21.1461	60.5	1531	1.62699	2.19864		negativ
-	YCL026C	F2	2	25	737.5	29.5	35	1416	1.92			negativ
-	YCL026C	F2	4	17	553.5	32.5588	21.5	615.5	1.11201			negativ
-	YCL026C	F2	3	21.5	577	26.8372	19.5	957.5	1.65945			negativ
STE50	YCL032W	E12	1	134.5	1628	12.1041	128	1865.5	1.14588	1.19363		HIGH CONF.
STE50	YCL032W	E12	2	72.5	1148	15.8345	94.5	1699.5	1.4804	2.00054		HIGH CONF.
STE50	YCL032W	E12	3	73.5	1140.5	15.517	78.5	1771.5	1.55327	2.09901		HIGH CONF.
STE50	YCL032W	E12	4	34.5	912.5	26.4493	63	1575.5	1.72658	2.33321		HIGH CONF.
VAC17	YCL063W	F1	2	63.5	1158	18.2362	85.5	1507	1.30138	1.75862		MEDIUM CONF.
VAC17	YCL063W	F1	1	50.5	990.5	19.6139	66	1456	1.46996	1.98644		MEDIUM CONF.
VAC17	YCL063W	F1	4	40.5	818	20.1975	44.5	1346.5	1.64609	2.22444		MEDIUM CONF.
VAC17	YCL063W	F1	3	13	663	51	30	1289	1.94419			MEDIUM CONF.
RVS161	YCR009C	F9	1	81.5	1332	16.3436	87	1506.5	1.13101	1.52839		MEDIUM CONF.
RVS161	YCR009C	F9	2	36	1102	30.6111	80.5	1566.5	1.42151	1.92095		MEDIUM CONF.
RVS161	YCR009C	F9	3	46.5	982	21.1183	50	1358.5	1.3834	1.86946		MEDIUM CONF.
RVS161	YCR009C	F9	4	39.5	991.5	25.1013	40	1427.5	1.43974			MEDIUM CONF.
FEN1	YCR034W	G4	1	75	1038.5	13.8467	105	85	0.0818488	0.0852592	HIGH CONF.	MEDIUM CONF.
FEN1	YCR034W	G4	2	62.5	727	11.632	60.5	45.5	0.062586	0.0845756	MEDIUM CONF.	MEDIUM CONF.
FEN1	YCR034W	G4	3	38.5	431	11.1948	47.5	24	0.0556845	0.0752493	MEDIUM CONF.	MEDIUM CONF.
FEN1	YCR034W	G4	4	29.5	343.5	11.6441	29	21.5	0.062591			MEDIUM CONF.
RPN4	YDL020C	B2	1	23	510.5	22.1957	47.5	31	0.0607248	0.0820605	MEDIUM CONF.	MEDIUM CONF.
RPN4	YDL020C	B2	3	14	280.5	20.0357	25	15.5	0.0552585			MEDIUM CONF.
RPN4	YDL020C	B2	2	21.5	355	16.5116	24.5	19	0.0535211			MEDIUM CONF.
RPN4	YDL020C	B2	4	18.5	280	15.1351	24.5	24	0.0857143			MEDIUM CONF.
RTK1	YDL025C	F8	1	117	1599.5	13.6709	84	1668.5	1.04314	1.40965		MEDIUM CONF.
RTK1	YDL025C	F8	2	66	1303.5	19.75	65.5	1511	1.15919	1.56647		MEDIUM CONF.
RTK1	YDL025C	F8	3	41	1109	27.0488	43.5	1243	1.12083			MEDIUM CONF.
RTK1	YDL025C	F8	4	38	1042	27.4211	36.5	927	0.889635			MEDIUM CONF.
YET3	YDL072C	G1	2	69.5	1124.5	16.1799	69	1529	1.35972	1.83745		MEDIUM CONF.
YET3	YDL072C	G1	1	44.5	927.5	20.8427	40.5	1407.5	1.51752			MEDIUM CONF.
YET3	YDL072C	G1	3	14	618.5	44.1786	35.5	1528	2.47049			MEDIUM CONF.
YET3	YDL072C	G1	4	40	726.5	18.1625	35	1541.5	2.12182			MEDIUM CONF.
TPS2	YDR074W	G10	1	79	1375	17.4051	86	1717.5	1.24909	1.68796		negativ
TPS2	YDR074W	G10	2	60.5	1045	17.2727	84	1614	1.5445	2.08716		negativ
TPS2	YDR074W	G10	3	32	1028	32.125	61	1678	1.6323	2.20581		negativ
TPS2	YDR074W	G10	4	35.5	847.5	23.8732	46.5	1542	1.81947	2.45874		negativ
RAD9	YDR217C	A2	1	96	548	5.70833	106	1657	3.02372	3.14971		negativ
RAD9	YDR217C	A2	2	61.5	411.5	6.69106	66	1673	4.06561	5.49407		negativ
RAD9	YDR217C	A2	3	27	188.5	6.98148	61	1530	8.11671	10.9685		negativ
RAD9	YDR217C	A2	4	24.5	112.5	4.59184	32	44.5	0.395556			negativ
LYS4	YDR234W	H11	1	129.5	1572.5	12.1429	252	1910	1.21463	1.26524		negativ
LYS4	YDR234W	H11	2	111	1259	11.3423	92	1846	1.46624	1.98141		negativ
LYS4	YDR234W	H11	3	93	1184	12.7312	81.5	1856	1.56757	2.11833		negativ
LYS4	YDR234W	H11	4	97	1009.5	10.4072	75	1793	1.77613	2.40017		negativ
RAD30	YDR419W	H9	1	59	124.5	2.11017	90.5	84	0.674699	0.911755		negativ
RAD30	YDR419W	H9	2	40.5	63	1.55556	76	67.5	1.07143	1.44788		negativ
RAD30	YDR419W	H9	3	34.5	59	1.71014	53	36.5	0.618644	0.836005		negativ
RAD30	YDR419W	H9	4	34	56.5	1.66176	48	30	0.530973	0.717532	MEDIUM CONF.	negativ
PAU5	YFL020C	H7	1	103	1518	14.7379	167	1687	1.11133	1.15764		negativ
PAU5	YFL020C	H7	2	70	1391.5	19.8786	73	1714.5	1.23212	1.66503		negativ
PAU5	YFL020C	H7	3	53.5	1172.5	21.9159	47	1641.5	1.4	1.89189		negativ
PAU5	YFL020C	H7	4	50	1117.5	22.35	43.5	1737	1.55436			negativ
NSR1	YGR159C	B12	1	68.5	550.5	8.0365	107.5	68	0.123524	0.128671	HIGH CONF.	MEDIUM CONF.
NSR1	YGR159C	B12	2	15.5	86.5	5.58065	53	21	0.242775	0.328074	MEDIUM CONF.	MEDIUM CONF.
NSR1	YGR159C	B12	3	20.5	138	6.73171	38.5	21	0.152174			MEDIUM CONF.
NSR1	YGR159C	B12	4	7.5	93.5	12.4667	26	19.5	0.208556			MEDIUM CONF.
SOD2	YHR008C	G5	1	91	1494.5	16.4231	123.5	1678	1.12278	1.16957		negativ
SOD2	YHR008C	G5	2	54	1193	22.0926	61.5	1557	1.30511	1.76367		negativ
SOD2	YHR008C	G5	3	29.5	924	31.322	37	1420	1.5368			negativ
SOD2	YHR008C	G5	4	30	839	27.9667	27.5	1399	1.66746			negativ
GND1	YHR183W	G8	1	61	244.5	4.0082	41.5	30.5	0.124744			MEDIUM CONF.
GND1	YHR183W	G8	2	27	82	3.03704	16.5	18	0.219512			MEDIUM CONF.
GND1	YHR183W	G8	3	25.5	68.5	2.68627	15.5	15.5	0.226277			MEDIUM CONF.
GND1	YHR183W	G8	4	29	48	1.65517	12	8.5	0.177083			MEDIUM CONF.
SKN7	YHR206W	G7	1	78.5	1438	18.3185	90.5	1495.5	1.03999	1.40539		HIGH CONF.
SKN7	YHR206W	G7	2	54.5	1192	21.8716	61	1443.5	1.21099	1.63647		HIGH CONF.
SKN7	YHR206W	G7	3	48	1012	21.0833	32.5	1121.5	1.1082			HIGH CONF.
SKN7	YHR206W	G7	4	31.5	999	31.7143	31.5	1098.5	1.0996			HIGH CONF.
RPL2B	YIL018W	A6	1	92.5	1125.5	12.1676	194	141.5	0.125722	0.13096	HIGH CONF.	HIGH CONF.
RPL2B	YIL018W	A6	2	71.5	856	11.972	75	59.5	0.0695093	0.0939315	MEDIUM CONF.	HIGH CONF.
RPL2B	YIL018W	A6	3	51.5	661.5	12.8447	48.5	40.5	0.0612245	0.0827358	MEDIUM CONF.	HIGH CONF.
RPL2B	YIL018W	A6	4	37	553	14.9459	41.5	36.5	0.0660036			HIGH CONF.
HYR1	YIR037W	B6	1	89	1410.5	15.8483	115	1630.5	1.15597	1.20414		MEDIUM CONF.
HYR1	YIR037W	B6	2	37	1050	28.3784	43	1490.5	1.41952			MEDIUM CONF.
HYR1	YIR037W	B6	3	35.5	869.5	24.493	32	1015.5	1.16791			MEDIUM CONF.
HYR1	YIR037W	B6	4	27	763.5	28.2778	19.5	822.5	1.07728			MEDIUM CONF.
SCP160	YJL080C	B9	1	116	1629	14.0431	150.5	1788	1.09761	1.14334		HIGH CONF.
SCP160	YJL080C	B9	2	64.5	1362.5	21.124	71.5	1796	1.31817	1.7813		HIGH CONF.
SCP160	YJL080C	B9	4	33.5	1067	31.8507	44	1608	1.50703			HIGH CONF.
SCP160	YJL080C	B9	3	50.5	1105	21.8812	43.5	1607	1.4543			HIGH CONF.
GSH1	YJL101C	A3	1	52	1069.5	20.5673	73.5	52.5	0.0490884	0.0663356	MEDIUM CONF.	MEDIUM CONF.
GSH1	YJL101C	A3	2	36	955.5	26.5417	52.5	22	0.0230246	0.0311143	MEDIUM CONF.	MEDIUM CONF.
GSH1	YJL101C	A3	3	37	825	22.2973	42.5	24.5	0.029697			MEDIUM CONF.
GSH1	YJL101C	A3	4	22	734.5	33.3864	25	27	0.0367597			MEDIUM CONF.
RPE1	YJL121C	A8	1	55.5	421.5	7.59459	73	61	0.144721	0.195569	MEDIUM CONF.	HIGH CONF.
RPE1	YJL121C	A8	2	25.5	162.5	6.37255	50.5	44.5	0.273846	0.370062	MEDIUM CONF.	HIGH CONF.
RPE1	YJL121C	A8	3	28.5	122.5	4.29825	33.5	26.5	0.216327			HIGH CONF.
RPE1	YJL121C	A8	4	22	123	5.59091	29	23.5	0.191057			HIGH CONF.
PBS2	YJL128C	H4	1	74	1371	18.527	100	1473	1.0744	1.45189		negativ
PBS2	YJL128C	H4	2	67.5	1335.5	19.7852	73.5	1322	0.989891	1.33769		negativ
PBS2	YJL128C	H4	3	60	1078	17.9667	57.5	898.5	0.833488	1.12634		negativ
PBS2	YJL128C	H4	4	48.5	998	20.5773	42.5	41.5	0.0415832			negativ
AIM23	YJL131C	B8	1	56	1149	20.5179	74.5	1620	1.40992	1.9053		MEDIUM CONF.
AIM23	YJL131C	B8	2	29	810.5	27.9483	46	1505.5	1.8575	2.51013		MEDIUM CONF.
AIM23	YJL131C	B8	3	26.5	687	25.9245	40.5	454.5	0.661572			MEDIUM CONF.
AIM23	YJL131C	B8	4	35	679	19.4	32.5	604	0.889543			MEDIUM CONF.
MRS3	YJL133W	B11	1	101.5	787	7.75369	105.5	75.5	0.0959339	0.0999312	HIGH CONF.	HIGH CONF.
MRS3	YJL133W	B11	2	44.5	277.5	6.23596	71.5	38.5	0.138739	0.187485	MEDIUM CONF.	HIGH CONF.
MRS3	YJL133W	B11	3	33.5	248.5	7.41791	54	42	0.169014	0.228397	MEDIUM CONF.	HIGH CONF.
MRS3	YJL133W	B11	4	30	170	5.66667	44	24.5	0.144118			HIGH CONF.
RPS21B	YJL136C	G12	1	66.5	651.5	9.79699	111	96.5	0.14812	0.154291	HIGH CONF.	MEDIUM CONF.
RPS21B	YJL136C	G12	2	17.5	290.5	16.6	44.5	37.5	0.129088	0.174443	MEDIUM CONF.	MEDIUM CONF.
RPS21B	YJL136C	G12	3	22.5	230	10.2222	34.5	33	0.143478			MEDIUM CONF.
RPS21B	YJL136C	G12	4	9.5	204	21.4737	17.5	15	0.0735294			MEDIUM CONF.
ROQ1	YJL144W	A12	1	103.5	1510	14.5894	112	300	0.198675	0.206954	HIGH CONF.	MEDIUM CONF.
ROQ1	YJL144W	A12	2	95	1352	14.2316	103	191	0.141272	0.190908	MEDIUM CONF.	MEDIUM CONF.
ROQ1	YJL144W	A12	4	33	878.5	26.6212	54	27	0.0307342	0.0415327	MEDIUM CONF.	MEDIUM CONF.
ROQ1	YJL144W	A12	3	60	1038	17.3	54	44	0.0423892	0.0572827	MEDIUM CONF.	MEDIUM CONF.
IDS2	YJL146W	B10	1	102.5	1459	14.2341	86.5	1673.5	1.14702	1.55003		MEDIUM CONF.
IDS2	YJL146W	B10	2	45	1114	24.7556	80.5	1632.5	1.46544	1.98032		MEDIUM CONF.
IDS2	YJL146W	B10	3	61	1089.5	17.8607	66.5	575	0.527765	0.713196		MEDIUM CONF.
IDS2	YJL146W	B10	4	44.5	972.5	21.8539	53	389.5	0.400514	0.541235	MEDIUM CONF.	MEDIUM CONF.
RAV1	YJR033C	H1	2	57.5	885.5	15.4	88.5	62	0.0700169	0.0946175	MEDIUM CONF.	MEDIUM CONF.
RAV1	YJR033C	H1	1	52.5	663	12.6286	49.5	46.5	0.0701357	0.094778	MEDIUM CONF.	MEDIUM CONF.
RAV1	YJR033C	H1	3	14.5	261	18	35	23	0.0881226			MEDIUM CONF.
RAV1	YJR033C	H1	4	30.5	285	9.34426	30.5	19	0.0666667			MEDIUM CONF.
SOD1	YJR104C	G11	1	133	1518	11.4135	164.5	1778	1.17128	1.22008		HIGH CONF.
SOD1	YJR104C	G11	2	84	1151	13.7024	88	1570.5	1.36447	1.84387		HIGH CONF.
SOD1	YJR104C	G11	3	67	1007	15.0299	63	271.5	0.269613	0.364342	MEDIUM CONF.	HIGH CONF.
SOD1	YJR104C	G11	4	51	806	15.8039	43.5	528	0.655087			HIGH CONF.
MRT4	YKL009W	B4	1	94.5	1409.5	14.9153	178.5	1334.5	0.94679	0.986239		HIGH CONF.
MRT4	YKL009W	B4	2	60.5	1193	19.719	90.5	1100.5	0.922464	1.24657		HIGH CONF.
MRT4	YKL009W	B4	3	41	1055.5	25.7439	63	353	0.334439	0.451944	MEDIUM CONF.	HIGH CONF.
MRT4	YKL009W	B4	4	37.5	937.5	25	52.5	25.5	0.0272	0.0367568	MEDIUM CONF.	HIGH CONF.
TEF4	YKL081W	B7	1	54.5	1224	22.4587	72.5	1540.5	1.25858	1.70078		MEDIUM CONF.
TEF4	YKL081W	B7	2	37.5	987.5	26.3333	70	1545.5	1.56506	2.11495		MEDIUM CONF.
TEF4	YKL081W	B7	4	32.5	853	26.2462	47.5	1108	1.29894	1.75533		MEDIUM CONF.
TEF4	YKL081W	B7	3	33	864	26.1818	39	1144.5	1.32465			MEDIUM CONF.
CTK1	YKL139W	H2	2	35.5	933.5	26.2958	59.5	47.5	0.0508838	0.0687619	MEDIUM CONF.	MEDIUM CONF.
CTK1	YKL139W	H2	1	34	989	29.0882	55.5	49	0.049545	0.0669527	MEDIUM CONF.	MEDIUM CONF.
CTK1	YKL139W	H2	3	24.5	767	31.3061	51	27.5	0.035854	0.0484513	MEDIUM CONF.	MEDIUM CONF.
CTK1	YKL139W	H2	4	13.5	656	48.5926	41	28.5	0.0434451			MEDIUM CONF.
DPH2	YKL191W	A7	1	98	1511.5	15.4235	279	1790	1.18425	1.2336		HIGH CONF.
DPH2	YKL191W	A7	2	64.5	1232.5	19.1085	87.5	1787	1.4499	1.95932		HIGH CONF.
DPH2	YKL191W	A7	3	46	973	21.1522	42.5	94.5	0.0971223			HIGH CONF.
DPH2	YKL191W	A7	4	34	740	21.7647	33.5	29.5	0.0398649			HIGH CONF.
FMP50	YKR027W	A1	4	19.5	44	2.25641	25.5	17.5	0.397727			MEDIUM CONF.
FMP50	YKR027W	A1	2	27	36	1.33333	24.5	20.5	0.569444			MEDIUM CONF.
FMP50	YKR027W	A1	1	3.5	21.5	6.14286	22	5.5	0.255814			MEDIUM CONF.
FMP50	YKR027W	A1	3	6.5	8	1.23077	4.5	7.5	0.9375			MEDIUM CONF.
RHO4	YKR055W	C5	1	100	1192	11.92	129	117.5	0.0985738	0.102681	HIGH CONF.	HIGH CONF.
RHO4	YKR055W	C5	2	55	768.5	13.9727	72	61.5	0.080026	0.108143	MEDIUM CONF.	HIGH CONF.
RHO4	YKR055W	C5	4	47.5	542	11.4105	38	28.5	0.052583			HIGH CONF.
RHO4	YKR055W	C5	3	40.5	567.5	14.0123	34.5	27.5	0.0484581			HIGH CONF.
RPS21A	YKR057W	C4	1	101.5	1436.5	14.1527	175.5	1684.5	1.17264	1.2215		HIGH CONF.
RPS21A	YKR057W	C4	2	64	1270.5	19.8516	90	1625	1.27902	1.72841		HIGH CONF.
RPS21A	YKR057W	C4	3	45.5	1055	23.1868	63.5	1610	1.52607	2.06225		HIGH CONF.
RPS21A	YKR057W	C4	4	34.5	958	27.7681	58.5	1564	1.63257	2.20617		HIGH CONF.
SRP40	YKR092C	H10	1	46	1282.5	27.8804	95.5	101.5	0.0791423	0.106949	MEDIUM CONF.	HIGH CONF.
SRP40	YKR092C	H10	2	44	1049.5	23.8523	82	71	0.0676513	0.0914206	MEDIUM CONF.	HIGH CONF.
SRP40	YKR092C	H10	3	22.5	1015	45.1111	41	34.5	0.0339901			HIGH CONF.
SRP40	YKR092C	H10	4	38.5	953.5	24.7662	39	42.5	0.0445726			HIGH CONF.
KIN2	YLR096W	C3	1	66.5	933.5	14.0376	67	80.5	0.0862346	0.116533	MEDIUM CONF.	MEDIUM CONF.
KIN2	YLR096W	C3	2	48.5	710.5	14.6495	66	43.5	0.0612245	0.0827358	MEDIUM CONF.	MEDIUM CONF.
KIN2	YLR096W	C3	3	30.5	594.5	19.4918	38	12.5	0.0210261			MEDIUM CONF.
KIN2	YLR096W	C3	4	27.5	543.5	19.7636	23	21	0.0386385			MEDIUM CONF.
HOG1	YLR113W	C2	1	81.5	1258	15.4356	75	1496.5	1.18959	1.60755		MEDIUM CONF.
HOG1	YLR113W	C2	2	51.5	1029.5	19.9903	60.5	1449	1.40748	1.902		MEDIUM CONF.
HOG1	YLR113W	C2	3	28	861	30.75	47.5	30.5	0.0354239	0.0478702	MEDIUM CONF.	MEDIUM CONF.
HOG1	YLR113W	C2	4	29	737	25.4138	31.5	25.5	0.0345997			MEDIUM CONF.
DPH5	YLR172C	B5	1	97	1209	12.4639	93.5	1279.5	1.05831	1.43015		MEDIUM CONF.
DPH5	YLR172C	B5	2	60.5	932	15.405	57	1064.5	1.14217	1.54347		MEDIUM CONF.
DPH5	YLR172C	B5	3	43	748	17.3953	36.5	39.5	0.0528075			MEDIUM CONF.
DPH5	YLR172C	B5	4	46	644	14	35.5	38.5	0.0597826			MEDIUM CONF.
RFX1	YLR176C	C1	2	46.5	210	4.51613	69	64	0.304762	0.41184	MEDIUM CONF.	MEDIUM CONF.
RFX1	YLR176C	C1	1	50.5	386	7.64356	62.5	57	0.147668	0.199552	MEDIUM CONF.	MEDIUM CONF.
RFX1	YLR176C	C1	4	32.5	104.5	3.21538	34	34	0.325359			MEDIUM CONF.
RFX1	YLR176C	C1	3	10	84.5	8.45	28.5	2	0.0236686			MEDIUM CONF.
THI7	YLR237W	G9	1	85.5	1422.5	16.6374	82.5	1683.5	1.18348	1.5993		MEDIUM CONF.
THI7	YLR237W	G9	2	49	1041.5	21.2551	61	1648.5	1.58281	2.13894		MEDIUM CONF.
THI7	YLR237W	G9	4	45	835	18.5556	49.5	141	0.168862	0.228192	MEDIUM CONF.	MEDIUM CONF.
THI7	YLR237W	G9	3	33.5	902.5	26.9403	40.5	379.5	0.420499			MEDIUM CONF.
GUF1	YLR289W	A10	2	35	764	21.8286	81	78	0.102094	0.137965	MEDIUM CONF.	MEDIUM CONF.
GUF1	YLR289W	A10	4	26	686.5	26.4038	28.5	31	0.0451566			MEDIUM CONF.
GUF1	YLR289W	A10	3	31.5	713.5	22.6508	27.5	19.5	0.0273301			MEDIUM CONF.
GUF1	YLR289W	A10	1	47	888	18.8936	21.5	20	0.0225225			MEDIUM CONF.
SEC72	YLR292C	A9	1	24	15.5	0.645833	29	22	1.41935			MEDIUM CONF.
SEC72	YLR292C	A9	3	19	13	0.684211	22	37.5	2.88462			MEDIUM CONF.
SEC72	YLR292C	A9	2	19	7.5	0.394737	18	7.5	1			MEDIUM CONF.
SEC72	YLR292C	A9	4	11.5	15.5	1.34783	17.5	16	1.03226			MEDIUM CONF.
NKP2	YLR315W	C12	1	124	803.5	6.47984	109	120.5	0.149969	0.156218	HIGH CONF.	HIGH CONF.
NKP2	YLR315W	C12	2	22.5	341.5	15.1778	89	74.5	0.218155	0.294804	MEDIUM CONF.	HIGH CONF.
NKP2	YLR315W	C12	3	51	358.5	7.02941	55	30	0.083682	0.113084	MEDIUM CONF.	HIGH CONF.
NKP2	YLR315W	C12	4	27.5	212.5	7.72727	34	19.5	0.0917647			HIGH CONF.
-	YLR334C	G6	1	74	1269	17.1486	70.5	95	0.0748621	0.101165	MEDIUM CONF.	MEDIUM CONF.
-	YLR334C	G6	2	34.5	826.5	23.9565	52.5	51.5	0.0623109	0.084204	MEDIUM CONF.	MEDIUM CONF.
-	YLR334C	G6	3	28.5	706.5	24.7895	39.5	38.5	0.054494			MEDIUM CONF.
-	YLR334C	G6	4	31.5	637.5	20.2381	22.5	19	0.0298039			MEDIUM CONF.
NMD4	YLR363C	C6	1	100	1527.5	15.275	102	1554	1.01735	1.3748		MEDIUM CONF.
NMD4	YLR363C	C6	2	53	1190	22.4528	61.5	1442.5	1.21218	1.63809		MEDIUM CONF.
NMD4	YLR363C	C6	3	37	1039.5	28.0946	26.5	1005	0.966811			MEDIUM CONF.
NMD4	YLR363C	C6	4	30	911.5	30.3833	17	790.5	0.867252			MEDIUM CONF.
-	YLR366W	A5	1	92.5	1486	16.0649	105	1657.5	1.11541	1.16189		MEDIUM CONF.
-	YLR366W	A5	2	81	1368	16.8889	63	1662.5	1.21528	1.64227		MEDIUM CONF.
-	YLR366W	A5	3	56.5	1223	21.646	55	1437	1.17498	1.58781		MEDIUM CONF.
-	YLR366W	A5	4	57.5	1142.5	19.8696	42.5	1427	1.24902			MEDIUM CONF.
YPT7	YML001W	A4	1	82	1279	15.5976	125.5	1531	1.19703	1.24691		MEDIUM CONF.
YPT7	YML001W	A4	2	75.5	1168.5	15.4768	85.5	1480.5	1.26701	1.71217		MEDIUM CONF.
YPT7	YML001W	A4	3	48.5	921.5	19	56.5	1480.5	1.60662	2.17111		MEDIUM CONF.
YPT7	YML001W	A4	4	36	851.5	23.6528	47.5	1306.5	1.53435	2.07345		MEDIUM CONF.
YAP1	YML007W	C7	1	60.5	1179.5	19.4959	92	497.5	0.421789	0.569985	MEDIUM CONF.	MEDIUM CONF.
YAP1	YML007W	C7	2	33.5	896	26.7463	56.5	89.5	0.0998884	0.134984	MEDIUM CONF.	MEDIUM CONF.
YAP1	YML007W	C7	3	35	765	21.8571	46	33.5	0.0437908	0.0591768	MEDIUM CONF.	MEDIUM CONF.
YAP1	YML007W	C7	4	42	768.5	18.2976	44	22.5	0.0292778			MEDIUM CONF.
LYS7	YMR038C	H8	1	90	845	9.38889	74	85	0.100592	0.135935	MEDIUM CONF.	MEDIUM CONF.
LYS7	YMR038C	H8	2	54.5	342	6.27523	59.5	53	0.154971	0.20942	MEDIUM CONF.	MEDIUM CONF.
LYS7	YMR038C	H8	3	40	223.5	5.5875	32.5	25.5	0.114094			MEDIUM CONF.
LYS7	YMR038C	H8	4	38.5	188	4.88312	29	20.5	0.109043			MEDIUM CONF.
YPK2	YMR104C	H5	1	93.5	1244	13.3048	146	1566	1.25884	1.31129		MEDIUM CONF.
YPK2	YMR104C	H5	2	80	1159	14.4875	74.5	1449	1.25022	1.68948		MEDIUM CONF.
YPK2	YMR104C	H5	3	44	940	21.3636	53	1500	1.59574	2.15641		MEDIUM CONF.
YPK2	YMR104C	H5	4	38.5	861	22.3636	29.5	1390.5	1.61498			MEDIUM CONF.
-	YMR193C-A	D2	1	82	1237.5	15.0915	87	1381	1.11596	1.50805		MEDIUM CONF.
-	YMR193C-A	D2	2	35.5	844.5	23.7887	63	44.5	0.0526939	0.071208	MEDIUM CONF.	MEDIUM CONF.
-	YMR193C-A	D2	3	38	700	18.4211	47	20	0.0285714	0.03861	MEDIUM CONF.	MEDIUM CONF.
-	YMR193C-A	D2	4	26.5	687	25.9245	31.5	19	0.0276565			MEDIUM CONF.
SCS7	YMR272C	D1	1	61	1078.5	17.6803	111.5	1468	1.36115	1.41786		MEDIUM CONF.
SCS7	YMR272C	D1	2	78	1137.5	14.5833	82	1501.5	1.32	1.78378		MEDIUM CONF.
SCS7	YMR272C	D1	4	61.5	960	15.6098	56.5	1226.5	1.2776	1.72649		MEDIUM CONF.
SCS7	YMR272C	D1	3	38.5	827	21.4805	32	1207	1.45949			MEDIUM CONF.
DOM34	YNL001W	D12	1	123.5	1073	8.68826	92.5	82.5	0.0768872	0.103902	MEDIUM CONF.	negativ
DOM34	YNL001W	D12	2	42	467	11.119	87.5	37.5	0.0802998	0.108513	MEDIUM CONF.	negativ
DOM34	YNL001W	D12	4	8	299.5	37.4375	62.5	20.5	0.0684474	0.0924965	MEDIUM CONF.	negativ
DOM34	YNL001W	D12	3	52.5	487.5	9.28571	58	20.5	0.0420513	0.0568261	MEDIUM CONF.	negativ
-	YNL040W	H3	2	50.5	1086	21.505	64	1479	1.36188	1.84038		MEDIUM CONF.
-	YNL040W	H3	1	69	1221	17.6957	64	1514.5	1.24038	1.67618		MEDIUM CONF.
-	YNL040W	H3	3	42.5	979	23.0353	47.5	1443.5	1.47446	1.99252		MEDIUM CONF.
-	YNL040W	H3	4	31.5	798.5	25.3492	46.5	1333	1.66938	2.25592		MEDIUM CONF.
YDJ1	YNL064C	C8	1	68.5	1168.5	17.0584	77.5	614.5	0.525888	0.710659		MEDIUM CONF.
YDJ1	YNL064C	C8	2	29.5	740.5	25.1017	61	64	0.0864281	0.116795	MEDIUM CONF.	MEDIUM CONF.
YDJ1	YNL064C	C8	4	45.5	655	14.3956	48.5	22.5	0.0343511	0.0464205	MEDIUM CONF.	MEDIUM CONF.
YDJ1	YNL064C	C8	3	42	683.5	16.2738	32.5	31	0.0453548			MEDIUM CONF.
FMP41	YNL168C	C9	1	151	1532	10.1457	161.5	1439	0.939295	0.978432		MEDIUM CONF.
FMP41	YNL168C	C9	2	71.5	1227	17.1608	98.5	553.5	0.4511	0.609595		MEDIUM CONF.
FMP41	YNL168C	C9	4	41	965	23.5366	65	29	0.0300518	0.0406106	MEDIUM CONF.	MEDIUM CONF.
FMP41	YNL168C	C9	3	59.5	973	16.3529	47	43.5	0.0447071	0.060415	MEDIUM CONF.	MEDIUM CONF.
GCR2	YNL199C	C10	1	108.5	1459.5	13.4516	99	1733	1.18739	1.60459		HIGH CONF.
GCR2	YNL199C	C10	2	48	1179.5	24.5729	86	1663.5	1.41034	1.90587		HIGH CONF.
GCR2	YNL199C	C10	3	53	1224.5	23.1038	66.5	1658	1.35402	1.82976		HIGH CONF.
GCR2	YNL199C	C10	4	44.5	1022.5	22.9775	60	1525	1.49144	2.01546		HIGH CONF.
SIP3	YNL257C	C11	1	110	1400.5	12.7318	100.5	1875	1.33881	1.8092		MEDIUM CONF.
SIP3	YNL257C	C11	2	39.5	989	25.038	92.5	1895	1.91608	2.58929		MEDIUM CONF.
SIP3	YNL257C	C11	4	32	953.5	29.7969	50	66	0.0692187	0.0935387	MEDIUM CONF.	MEDIUM CONF.
SIP3	YNL257C	C11	3	53.5	1020	19.0654	44.5	67.5	0.0661765	0.0894277	MEDIUM CONF.	MEDIUM CONF.
-	YNR005C	D3	1	74.5	1386	18.604	80	67	0.0483405	0.0653251	MEDIUM CONF.	MEDIUM CONF.
-	YNR005C	D3	2	46	1043	22.6739	71	42.5	0.0407478	0.0550647	MEDIUM CONF.	MEDIUM CONF.
-	YNR005C	D3	4	31	794.5	25.629	36.5	27	0.0339836			MEDIUM CONF.
-	YNR005C	D3	3	88.5	920	10.3955	35	14.5	0.0157609			MEDIUM CONF.
SSK2	YNR031C	D4	1	90	1472	16.3556	201	305	0.207201	0.215834	HIGH CONF.	MEDIUM CONF.
SSK2	YNR031C	D4	2	64	1218	19.0312	124	133.5	0.109606	0.114173	HIGH CONF.	MEDIUM CONF.
SSK2	YNR031C	D4	3	46	1045.5	22.7283	69	48.5	0.0463893	0.0626882	MEDIUM CONF.	MEDIUM CONF.
SSK2	YNR031C	D4	4	45	1016	22.5778	45.5	41.5	0.0408465	0.0551979	MEDIUM CONF.	MEDIUM CONF.
TOP1	YOL006C	E4	1	86.5	1442	16.6705	170	999.5	0.693135	0.722015		MEDIUM CONF.
TOP1	YOL006C	E4	2	62.5	1214.5	19.432	81	558.5	0.45986	0.621432		MEDIUM CONF.
TOP1	YOL006C	E4	3	41.5	937	22.5783	63	42.5	0.0453575	0.061294	MEDIUM CONF.	MEDIUM CONF.
TOP1	YOL006C	E4	4	39	875	22.4359	50.5	34.5	0.0394286	0.0532819	MEDIUM CONF.	MEDIUM CONF.
LAG2	YOL025W	E8	1	125	1702.5	13.62	106	1646	0.966814	1.0071		MEDIUM CONF.
LAG2	YOL025W	E8	2	65.5	1416.5	21.626	73.5	1300.5	0.918108	1.24069		MEDIUM CONF.
LAG2	YOL025W	E8	3	54	1259.5	23.3241	38	164	0.13021			MEDIUM CONF.
LAG2	YOL025W	E8	4	48	1127.5	23.4896	36.5	38	0.0337029			MEDIUM CONF.
GSH2	YOL049W	E5	1	119.5	1529	12.795	148.5	1639.5	1.07227	1.11695		HIGH CONF.
GSH2	YOL049W	E5	2	63	1270.5	20.1667	78	1513.5	1.19126	1.60982		HIGH CONF.
GSH2	YOL049W	E5	3	44.5	1087.5	24.4382	51	1455.5	1.33839	1.80864		HIGH CONF.
GSH2	YOL049W	E5	4	33	1017.5	30.8333	42	1342	1.31892			HIGH CONF.
TIR2	YOR010C	B1	2	54	1261	23.3519	80	1582	1.25456	1.69535		negativ
TIR2	YOR010C	B1	1	40	1052.5	26.3125	73.5	1470	1.39667	1.8874		negativ
TIR2	YOR010C	B1	3	22	765	34.7727	40.5	689.5	0.901307			negativ
TIR2	YOR010C	B1	4	32.5	776.5	23.8923	35.5	40	0.0515132			negativ
-	YOR019W	D5	1	97	1271.5	13.1082	112	1410	1.10893	1.15513		MEDIUM CONF.
-	YOR019W	D5	2	70.5	953.5	13.5248	65	1160.5	1.21709	1.64472		MEDIUM CONF.
-	YOR019W	D5	3	47	761	16.1915	46.5	866	1.13798	1.53781		MEDIUM CONF.
-	YOR019W	D5	4	53	686	12.9434	35.5	733.5	1.06924			MEDIUM CONF.
WHI2	YOR043W	D7	1	62.5	1353	21.648	109	1521	1.12417	1.17101		MEDIUM CONF.
WHI2	YOR043W	D7	2	43	1136	26.4186	70	1499	1.31954	1.78317		MEDIUM CONF.
WHI2	YOR043W	D7	3	40	1030	25.75	53.5	1121	1.08835	1.47074		MEDIUM CONF.
WHI2	YOR043W	D7	4	35.5	1002	28.2254	49	1102.5	1.1003	1.48689		MEDIUM CONF.
DIA2	YOR080W	E1	2	69	880	12.7536	73	1291	1.46705	1.98249		MEDIUM CONF.
DIA2	YOR080W	E1	4	48	660.5	13.7604	40	39.5	0.0598032			MEDIUM CONF.
DIA2	YOR080W	E1	1	38	852.5	22.4342	28	1159.5	1.36012			MEDIUM CONF.
DIA2	YOR080W	E1	3	26.5	583	22	14.5	0	0			MEDIUM CONF.
EFT1	YOR133W	D10	4	31	915.5	29.5323	40	1538.5	1.6805			MEDIUM CONF.
EFT1	YOR133W	D10	2	33.5	965.5	28.8209	38.5	1496	1.54946			MEDIUM CONF.
EFT1	YOR133W	D10	1	57	1097.5	19.2544	26.5	1644	1.49795			MEDIUM CONF.
EFT1	YOR133W	D10	3	24.5	1055.5	43.0816	26	1644	1.55756			MEDIUM CONF.
SLK19	YOR195W	D11	1	35.5	99	2.78873	81.5	39	0.393939	0.532351	MEDIUM CONF.	negativ
SLK19	YOR195W	D11	2	27	65.5	2.42593	43	34.5	0.526718			negativ
SLK19	YOR195W	D11	4	29	43.5	1.5	31.5	13	0.298851			negativ
SLK19	YOR195W	D11	3	29.5	43	1.45763	28.5	18	0.418605			negativ
NPT1	YOR209C	D6	1	111.5	1563	14.0179	171.5	1557	0.996161	1.03767		HIGH CONF.
NPT1	YOR209C	D6	2	57	1299	22.7895	81	1433.5	1.10354	1.49127		HIGH CONF.
NPT1	YOR209C	D6	3	49	1062.5	21.6837	45.5	1036.5	0.975529	1.31828		HIGH CONF.
NPT1	YOR209C	D6	4	35.5	997.5	28.0986	40	906	0.908271			HIGH CONF.
ODC2	YOR222W	D8	1	54	810.5	15.0093	62.5	44.5	0.0549044	0.0741951	MEDIUM CONF.	MEDIUM CONF.
ODC2	YOR222W	D8	2	33.5	416.5	12.4328	42	42.5	0.102041			MEDIUM CONF.
ODC2	YOR222W	D8	4	13	263	20.2308	36	16.5	0.0627376			MEDIUM CONF.
ODC2	YOR222W	D8	3	37	293	7.91892	31	32	0.109215			MEDIUM CONF.
VPH1	YOR270C	H6	1	84.5	1417	16.7692	82	1550	1.09386	1.47819		HIGH CONF.
VPH1	YOR270C	H6	2	44.5	1052	23.6404	56	1510	1.43536	1.93968		HIGH CONF.
VPH1	YOR270C	H6	4	29.5	905	30.678	37	1408	1.5558			HIGH CONF.
VPH1	YOR270C	H6	3	33.5	923.5	27.5672	34	1384.5	1.49919			HIGH CONF.
PDR10	YOR328W	E2	1	45	1189	26.4222	47	35	0.0294365	0.0397791	MEDIUM CONF.	negativ
PDR10	YOR328W	E2	2	23	838.5	36.4565	28.5	16.5	0.019678			negativ
PDR10	YOR328W	E2	4	23	740.5	32.1957	20.5	16.5	0.0222822			negativ
PDR10	YOR328W	E2	3	25.5	780.5	30.6078	17	10.5	0.0134529			negativ
MRS2	YOR334W	E3	1	61.5	1317	21.4146	73	1453.5	1.10364	1.49141		MEDIUM CONF.
MRS2	YOR334W	E3	2	50.5	1137.5	22.5248	66	1147.5	1.00879	1.36323		MEDIUM CONF.
MRS2	YOR334W	E3	3	39	997	25.5641	44.5	324.5	0.325476	0.439833	MEDIUM CONF.	MEDIUM CONF.
MRS2	YOR334W	E3	4	28	891.5	31.8393	39	29.5	0.0330903			MEDIUM CONF.
TYE7	YOR344C	F7	1	146	1557	10.6644	155.5	365	0.234425	0.244193	HIGH CONF.	negativ
TYE7	YOR344C	F7	2	76	1175.5	15.4671	66	101	0.0859209	0.116109	MEDIUM CONF.	negativ
TYE7	YOR344C	F7	3	52	899	17.2885	50	48.5	0.0539488	0.0729038	MEDIUM CONF.	negativ
TYE7	YOR344C	F7	4	40.5	737	18.1975	43	41	0.0556309			negativ
RQC2	YPL009C	E7	1	16	96	6	50	76	0.791667	1.06982		MEDIUM CONF.
RQC2	YPL009C	E7	2	14	56	4	28.5	19	0.339286			MEDIUM CONF.
RQC2	YPL009C	E7	3	18.5	53	2.86486	18.5	13.5	0.254717			MEDIUM CONF.
RQC2	YPL009C	E7	4	18	55	3.05556	15.5	15.5	0.281818			MEDIUM CONF.
CWC27	YPL064C	E10	2	28.5	1004	35.2281	37.5	1548	1.54183			HIGH CONF.
CWC27	YPL064C	E10	4	23.5	985.5	41.9362	36.5	1574	1.59716			HIGH CONF.
CWC27	YPL064C	E10	3	40	1105.5	27.6375	34	1686	1.5251			HIGH CONF.
CWC27	YPL064C	E10	1	37.5	1070.5	28.5467	27	1608	1.5021			HIGH CONF.
BTS1	YPL069C	F6	1	59.5	1309.5	22.0084	89.5	1514	1.15617	1.56239		HIGH CONF.
BTS1	YPL069C	F6	2	38	977.5	25.7237	70	1516.5	1.55141	2.0965		HIGH CONF.
BTS1	YPL069C	F6	3	39.5	862.5	21.8354	46.5	1146.5	1.32928	1.79632		HIGH CONF.
BTS1	YPL069C	F6	4	26	850.5	32.7115	37.5	1066.5	1.25397			HIGH CONF.
TGS1	YPL157W	F4	1	80	1160.5	14.5062	184	1498.5	1.29125	1.34506		MEDIUM CONF.
TGS1	YPL157W	F4	2	56.5	846	14.9735	74.5	1109	1.31087	1.77145		MEDIUM CONF.
TGS1	YPL157W	F4	3	32.5	640	19.6923	52	40.5	0.0632812	0.0855152	MEDIUM CONF.	MEDIUM CONF.
TGS1	YPL157W	F4	4	29	612	21.1034	45	30.5	0.0498366	0.0673468	MEDIUM CONF.	MEDIUM CONF.
MRN1	YPL184C	E6	1	56.5	1324.5	23.4425	96	1219.5	0.920725	1.24422		HIGH CONF.
MRN1	YPL184C	E6	2	61	1125	18.4426	64	770	0.684444	0.924925		HIGH CONF.
MRN1	YPL184C	E6	3	41.5	926.5	22.3253	37	355.5	0.383702			HIGH CONF.
MRN1	YPL184C	E6	4	25	923	36.92	35	194.5	0.210726			HIGH CONF.
PUS1	YPL212C	E9	1	97.5	1493	15.3128	119.5	1660.5	1.11219	1.15853		negativ
PUS1	YPL212C	E9	2	61.5	1219	19.8211	91	1711	1.40361	1.89677		negativ
PUS1	YPL212C	E9	3	58.5	1060	18.1197	62.5	1441.5	1.35991	1.83771		negativ
PUS1	YPL212C	E9	4	50.5	1083	21.4455	62.5	1513.5	1.39751	1.88852		negativ

## Sheet: control strains - diploids
GENE	ORF	PLATE POSITION	PIN_NR	DARK_DAY 0	DARK_DAY 1	DARK_DAY 1 /DARK_DAY 0	LIGHT_DAY 0	LIGHT_DAY 6	LIGHT_DAY 6 /DARK_DAY 1	MEDIAN LIGHT_DAY 6 /DARK_DAY 1
wt	BY4743wt	D9	1	167	1705.5	10.2126	206.5	1644	0.96394
wt	BY4743wt	H12	1	148	1595.5	10.7804	186.5	1761.5	1.10404
wt	BY4743wt	F5	1	113.5	1504.5	13.2555	172.5	1398	0.929212
wt	BY4743wt	D9	2	94.5	1498	15.8519	108	1696.5	1.13251	median
wt	BY4743wt	F5	2	62	1280	20.6452	104.5	1170	0.914062	0.96394
wt	BY4743wt	H12	2	99.5	1454.5	14.6181	97.5	1651.5	1.13544
wt	BY4743wt	D9	3	78	1345.5	17.25	72.5	1204	0.894835
wt	BY4743wt	H12	3	105.5	1332.5	12.6303	72.5	1309.5	0.982739
wt	BY4743wt	D9	4	61	1273.5	20.877	67.5	962	0.755399
wt	BY4743wt	B3	1	54.5	1260.5	23.1284	67	692	0.548988
wt	BY4743wt	H12	4	52.5	1236.5	23.5524	63.5	108.5	0.0877477
wt	BY4743wt	F5	3	44.5	1154.5	25.9438	56.5	851.5	0.737549
wt	BY4743wt	B3	2	44	1001.5	22.7614	49	55	0.0549176	median
wt	BY4743wt	F5	4	38.5	1087.5	28.2468	45	642	0.590345	0.737549
wt	BY4743wt	B3	3	27.5	906	32.9455	30.5	10.5	0.0115894
wt	BY4743wt	B3	4	30.5	827	27.1148	27.5	22	0.0266022
