# Supplementary material for: Protein kinase A controls yeast growth in visible light
Source: BMC Biol. 2020 Nov 16;18:168. doi: 10.1186/s12915-020-00867-4 (PMC7667738; doi:10.1186/s12915-020-00867-4)
Supplement: Supplementary file 5 — Additional file 5. Individual values for figures where the number of independent replicates is less than 6 (n < 6). Each sheet in the Excel-file is named by the figure the data represent. [file 12915_2020_867_MOESM5_ESM.xlsx]

## Sheet: General information 
Different sheets in this file provide individual values used in the publication by Molin et al in figures where the number of independent replicates is less than 6 (n < 6).
Individual independent replicates are indicated as Repl1, Repl2 etc.
Each sheet is named by the figure the data represent.

## Sheet: Figure 2C
	Repl 1	Repl 2
WT	0.862469	0.809479
TYE7	0.850767	0.781727
NKP2	0.822774	0.731683
RAD30	0.723204	0.713393
YLR334C	0.67494	0.646259
RRT2	0.641694	0.62518
RPS11B	0.639039	0.595875
DPH2	0.640789	0.563129
GUF1	0.605894	0.594074
RPN4	0.577785	0.47507
YJL144W	0.533476	0.538851
PHO5	0.539391	0.524293
DPH5	0.535883	0.501431
RFX1	0.349954	0.37207
RPS21B	0.338682	0.381392
GSH1	0.105963	1.1178
MRS3	0.296461	0.342413
ODC2	0.274834	0.266256
NSR1	0.276546	0.24945
CTK1	0.305401	0.141904
SSK2	0.210312	0.28759
RAV1	0.161671	0.13828
YNR005C	0.153942	0.173172
YAP1	0.137049	0.123019
GND1	0.139735	0.0944513
RPE1	0.104922	0.109353
PBS2	0.0976395	0.0867756
HOG1	0.08132	0.0858462
YDJ1	0.05977	0.061045
YCL007C	0.0294818	0.0179043

## Sheet: Figure 4B
	wt light		tsa1∆ light		wt dark		tsa1∆ dark
day	Repl1	Repl2	Repl1	Repl2	Repl1	Repl2	Repl1	Repl2
0	0.05	0.05	0.05	0.05	0.05	0.05	0.05	0.05
1	0.17365	0.15245	0.0151	0.08865	2.39645	2.7512	2.03085	2.56675
2	1.07205	0.67705	0.2498	0.19865	3.92165	3.6234	3.6484	3.4612
3	2.4296	2.87395	1.492	1.17445	4.01355	3.95855	3.9521	3.802
4	2.95655	2.7712	2.3998	2.19125	3.99685	4.0697	3.9828	3.8302
5	3.01315	2.87575	2.6839	2.43755	4.04565	4.03055	3.8892	3.7641

## Sheet: Figure 4E
	Repl1	Repl2	Repl3	Repl4	Repl5	Repl6
wt	3.14395	2.72199	3.63665	3.81538	3.58709	3.44388
hog1∆	4.15413	4.09138	6.19719	4.86256	7.57102
hsp30∆	3.03253	3.72314	3.5392	3.62643	3.4614
mrh1∆	3.28967	4.71989	2.86571	5.54193
yro2∆	2.78232	4.41166	2.59253
hsp30∆mrh1∆	3.18534	4.16146	3.96952	4.37523	2.77174
hsp30∆yro2∆	3.15906	3.90993	3.65608
yro2∆mrh1∆	3.114	3.68268	3.48759	1.45856	3.72639	3.81483
hsp30∆mrh1∆yro2∆	2.86245	3.63989	3.28134	2.55472	3.38159	3.23968

## Sheet: Figure 6D
	vector dark		vector light		pRAS2V19 dark		pRAS2V19 light
day	Repl1	Repl2	Repl1	Repl2	Repl1	Repl2	Repl1	Repl2
0	0.01	0.01	0.01	0.01	0.01	0.01	0.01	0.01
1	1.93961	2.00584	0.104819	0.113302	1.43336	1.4211	0.01	0.01
2	2.44781	2.38934	1.4698	1.69441	2.19184	2.07433	0.01	0.01
3	2.5267	2.46455	2.04677	2.19106	2.25946	2.17675	0.01	0.01
4	2.50919	2.49315	2.50919	2.49315	2.27647	2.18904	0.01	0.01

## Sheet: Figure 6E
	vector dark		vector light		pPDE2 dark		pPDE2 light
day	Repl1	Repl2	Repl1	Repl2	Repl1	Repl2	Repl1	Repl2
0	0.01	0.01	0.01	0.01	0.01	0.01	0.01	0.01
1	2.03099	2.06015	0.069169	0.0862361	2.00203	1.96173	0.234876	0.232723
2	2.4144	2.33001	0.72574	0.746667	2.35869	2.23987	2.35869	2.23987
3	2.46284	2.39839	2.02173	2.32694	2.3939	2.30507	2.3939	2.30507
4	2.4615	2.38734	2.14116	2.47514	2.39627	2.29574	2.39627	2.29574
